# Supplementary material for: The multicausal twilight of South American native mammalian predators (Metatheria, Sparassodonta)
Source: Sci Rep. 2022 Jan 24;12:1224. doi: 10.1038/s41598-022-05266-z (PMC8786871; doi:10.1038/s41598-022-05266-z)
Supplement: Supplementary file 2 — Supplementary Information 2. [file 41598_2022_5266_MOESM2_ESM.xlsx]

## Sheet: Sparassodonta (species occurren
Taxon_name	Status	Order	Family	Co	State	Locality	Formation (mb)	Age	MinAge	MaxAge	Site	BM	Reference
Chasicostylus_castroi	extinct	Sparassodonta	Hathliacynidae	AR	Buenos Aires	Arroyo Chasicó	Arroyo Chasicó	Chasicoan	9.07	9.43	1	8.27	Reig, O.A. 1957. Nota previa sobre los marsupiales de la Formación Chasicó. Ameghiniana 1: 27–31.
Lycopsis_viverensis	extinct	Sparassodonta	Borhyaenoidea_basal	AR	Buenos Aires	Arroyo Chasicó	Arroyo Chasicó	Chasicoan	9.07	9.43	1	14.5	Forasiepi, A.M., Goin, F.J. and di Martino, V. 2003. Una nueva especie de Lycopsis (Metatheria, Prothylacyninae) de la Formación Arroyo Chasicó (Mioceno Tardío) de la provincia de Buenos Aires. Ameghiniana 40: 249–253.
Pseudolycopsis_cabrerai	extinct	Sparassodonta	Borhyaenoidea_basal	AR	Buenos Aires	Arroyo Chasicó	Arroyo Chasicó	Chasicoan	9.07	9.43	1	19.2	Reig, O.A. 1957. Nota previa sobre los marsupiales de la Formación Chasicó. Ameghiniana 1: 27–31.
Thylacosmilus_atrox	extinct	Sparassodonta	Thylacosmilidae	AR	Buenos Aires	Barranca de los Lobos	Chapadmalal (levels 6 or 7)	Chapadmalalan	3.04	3.74	2	117.4	Marshall, L.G. 1976. Evolution of the Thylacosmilidae, extinct saber-tooth marsupials of South America. PaleoBios 23: 1–31.
Thylacosmilus_atrox	extinct	Sparassodonta	Thylacosmilidae	AR	Buenos Aires	Carhué	Cerro Azul	Huayquerian	5.115	7.239	3	117.4	Goin, F.J. and Pascual, R. 1987. News on the biology and taxonomy of the marsupials Thylacosmilidae (late Tertiary of Argentina). Anales de La Academia Argentina de Ciencias Exactas, Físicas y Naturales 39: 219–246.
Thylacosmilus_atrox	extinct	Sparassodonta	Thylacosmilidae	AR	Buenos Aires	Chapadmalal	Chapadmalal (levels 6 or 7)	Chapadmalalan	3.04	3.74	4	117.4	Goin, F.J. and Pascual, R. 1987. News on the biology and taxonomy of the marsupials Thylacosmilidae (late Tertiary of Argentina). Anales de La Academia Argentina de Ciencias Exactas, Físicas y Naturales 39: 219–246.
Thylacosmilus_atrox	extinct	Sparassodonta	Thylacosmilidae	AR	Buenos Aires	Chapadmalal	Chapadmalal (levels 8 or 9)	Chapadmalalan	3.04	3.74	5	117.4	Goin, F.J. and Pascual, R. 1987. News on the biology and taxonomy of the marsupials Thylacosmilidae (late Tertiary of Argentina). Anales de La Academia Argentina de Ciencias Exactas, Físicas y Naturales 39: 219–246.
Thylacosmilus_atrox	extinct	Sparassodonta	Thylacosmilidae	AR	Buenos Aires	Mar del Plata	Chapadmalal	Chapadmalalan	2.9	4	6	117.4	Marshall, L.G. 1976. Evolution of the Thylacosmilidae, extinct saber-tooth marsupials of South America. PaleoBios 23: 1–31.
Notocynus_hermosicus	extinct	Sparassodonta	Hathliacynidae	AR	Buenos Aires	Monte Hermoso	Monte Hermoso	Montehermosan	3.7	4.7	7	2.48	Marshall, L.G. 1981. Review of the Hathlyacyninae, an extinct subfamily of South American ‘Dog-like’ Marsupials. Fieldiana Geology 7: 1–120.
Thylacosmilus_atrox	extinct	Sparassodonta	Thylacosmilidae	AR	Buenos Aires	Monte Hermoso	Monte Hermoso	Montehermosan	3.7	4.7	7	117.4	Marshall, L.G. 1976. Evolution of the Thylacosmilidae, extinct saber-tooth marsupials of South America. PaleoBios 23: 1–31.
Thylacosmilus_atrox	extinct	Sparassodonta	Thylacosmilidae	AR	Catamarca	Entre Ríos (Chiquimil)	Andalhuala (level 19)	Huayquerian	5.64	7.14	8	117.4	Marshall, L.G. 1976. Evolution of the Thylacosmilidae, extinct saber-tooth marsupials of South America. PaleoBios 23: 1–31.
Thylacosmilus_atrox	extinct	Sparassodonta	Thylacosmilidae	AR	Catamarca	Puerta de Corral Quemado	Andalhuala (level 20)	Huayquerian	5.64	7.14	9	117.4	Marshall, L.G. 1976. Evolution of the Thylacosmilidae, extinct saber-tooth marsupials of South America. PaleoBios 23: 1–31.
Borhyaenidium_riggsi	extinct	Sparassodonta	Hathliacynidae	AR	Catamarca	Puerta de Corral Quemado	Corral Quemado (level 32)	Chapadmalalan	2.9	3.66	10	1.98	Marshall, L.G. 1981. Review of the Hathlyacyninae, an extinct subfamily of South American ‘Dog-like’ Marsupials. Fieldiana Geology 7: 1–120.
Thylacosmilus_atrox	extinct	Sparassodonta	Thylacosmilidae	AR	Catamarca	Puerta de Corral Quemado	Corral Quemado (level 32)	Chapadmalalan	2.9	3.66	10	117.4	Bonini
Australohyaena_antiqua	extinct	Sparassodonta	Borhyaenidae	AR	Chubut	Cabeza Blanca	Sarmiento	Deseadan	23	30	11	67	Patterson, B. and Marshall, L.G. 1978. The Deseadan, Early Oligocene, Marsupialia of South America. Fieldiana Geology 41: 37–100.
Notogale_mitis	extinct	Sparassodonta	Hathliacynidae	AR	Chubut	Cabeza Blanca	Sarmiento	Deseadan	23	30	11	3.06	Patterson, B. and Marshall, L.G. 1978. The Deseadan, Early Oligocene, Marsupialia of South America. Fieldiana Geology 41: 37–100.
Notogale_tenuis_(nomen_dubium)	extinct	Sparassodonta	Hathliacynidae	AR	Chubut	Cabeza Blanca	Sarmiento	Deseadan	23	30	11	0	Patterson, B. and Marshall, L.G. 1978. The Deseadan, Early Oligocene, Marsupialia of South America. Fieldiana Geology 41: 37–100.
Pharsophorus_lacerans	extinct	Sparassodonta	Borhyaenoidea_basal	AR	Chubut	Cabeza Blanca	Sarmiento	Deseadan	23	30	11	27	Patterson, B. and Marshall, L.G. 1978. The Deseadan, Early Oligocene, Marsupialia of South America. Fieldiana Geology 41: 37–100.
Pharsophorus_tenax	extinct	Sparassodonta	Borhyaenoidea_basal	AR	Chubut	Cabeza Blanca	Sarmiento	Deseadan	23	30	11	16.8	Patterson, B. and Marshall, L.G. 1978. The Deseadan, Early Oligocene, Marsupialia of South America. Fieldiana Geology 41: 37–100.
Proborhyaena_gigantea	extinct	Sparassodonta	Proborhyaenidae	AR	Chubut	Cabeza Blanca	Sarmiento	Deseadan	23	30	11	200	Patterson, B. and Marshall, L.G. 1978. The Deseadan, Early Oligocene, Marsupialia of South America. Fieldiana Geology 41: 37–100.
Plesiofelis_schlosseri	extinct	Sparassodonta	Borhyaenoidea_basal	AR	Chubut	Cerro del Humo	Musters	Mustersense	36.5	39	12	38.5	Marshall, L.G. 1978. Evolution of the Borhyaenidae, extinct south american predaceous marsupials. University of California Publications in Geological Science 17: 1–89.
Procladosictis_anomala	extinct	Sparassodonta	Sparassodonta_IncertaSedis	AR	Chubut	Cerro del Humo	Musters	Mustersense	36.5	39	12	8.9	Marshall, L.G. 1981. Review of the Hathlyacyninae, an extinct subfamily of South American ‘Dog-like’ Marsupials. Fieldiana Geology 7: 1–120.
Pseudonotictis_chubutensis	extinct	Sparassodonta	Hathliacynidae	AR	Chubut	Estancia Sucesión		Colloncuran	12.75	14.6	13	0.89	Martin, G.M. and Tejedor, M.F. 2007. Nueva especie de Pseudonotictis Ameghino (Metatheria, Sparassodonta, Hathliacynidae) del Mioceno medio de. Ameghiniana 44: 747–750.
Acrocyon_riggsi	extinct	Sparassodonta	Borhyaenidae	AR	Chubut	Gran Barranca	Sarmiento (Colhue Huapi mb)	Colhuehuapian	20.5	21	14	21.65	Goin, F., Abello, A., Bellosi, E., Kay, R., Madden, R. and Carlini, A. 2007. Los Metatheria sudamericanos de comienzos del neógeno (Mioceno Temprano, Edad-mamífero Colhuehuapense). Parte I: Introducción, Didelphimorphia y Sparassodonta. Ameghiniana 44: 29–71.
Acyon_herrerae_(nomen_dubium)	extinct	Sparassodonta	Hathliacynidae	AR	Chubut	Gran Barranca	Sarmiento (Colhue Huapi mb)	Colhuehuapian	20.5	21	14	8.23	Marshall, L.G. 1981. Review of the Hathlyacyninae, an extinct subfamily of South American ‘Dog-like’ Marsupials. Fieldiana Geology 7: 1–120.
Arctodictis_sinclairi	extinct	Sparassodonta	Borhyaenidae	AR	Chubut	Gran Barranca	Sarmiento (Colhue Huapi mb)	Colhuehuapian	20.5	21	14	40	Marshall, L.G. 1978. Evolution of the Borhyaenidae, extinct south american predaceous marsupials. University of California Publications in Geological Science 17: 1–89.
Borhyaena_macrodonta	extinct	Sparassodonta	Borhyaenidae	AR	Chubut	Gran Barranca	Sarmiento (Colhue Huapi mb)	Colhuehuapian	20.5	21	14	32.97	Marshall, L.G. 1978. Evolution of the Borhyaenidae, extinct south american predaceous marsupials. University of California Publications in Geological Science 17: 1–89.
Cladosictis_centralis	extinct	Sparassodonta	Hathliacynidae	AR	Chubut	Gran Barranca	Sarmiento (Colhue Huapi mb)	Colhuehuapian	20.5	21	14	3.9	Marshall, L.G. 1981. Review of the Hathlyacyninae, an extinct subfamily of South American ‘Dog-like’ Marsupials. Fieldiana Geology 7: 1–120.
Pseudothylacynus_rectus	extinct	Sparassodonta	Borhyaenoidea_basal	AR	Chubut	Gran Barranca	Sarmiento (Colhue Huapi mb)	Colhuehuapian	20.5	21	14	16.85	Marshall, L.G., de Muizon, C. and Hoffstetter, R. 1984. Fossil Marsupialia in the Muséum national d’Histoire naturelle collected by André Tounouër froni Patagonia, southern Argentina. Bulletin Du Museum National d’Histoire Naturelle, Section C 4e série,: 33–58.
Sipalocyon_externa	extinct	Sparassodonta	Hathliacynidae	AR	Chubut	Gran Barranca	Sarmiento (Colhue Huapi mb)	Colhuehuapian	20.5	21	14	1.7	Marshall, L.G. 1981. Review of the Hathlyacyninae, an extinct subfamily of South American ‘Dog-like’ Marsupials. Fieldiana Geology 7: 1–120.
Angelocabrerus_daptes_(nomen_dubius)	extinct	Sparassodonta	Sparassodonta_ND	AR	Chubut	Gran Barranca	Sarmiento (Gran Barranca mb)	Casamayoran	39	41.6	15	20.5	Marshall, L.G. 1978. Evolution of the Borhyaenidae, extinct south american predaceous marsupials. University of California Publications in Geological Science 17: 1–89.
Arminiheringia_auceta	extinct	Sparassodonta	Proborhyaenidae	AR	Chubut	Gran Barranca	Sarmiento (Gran Barranca mb)	Casamayoran	39	41.6	15	31.5	tesis Sergio
Nemolestes_spalacotherinus	extinct	Sparassodonta	Sparassodonta_basal	AR	Chubut	Gran Barranca	Sarmiento (Gran Barranca mb)	Casamayoran	39	41.6	15	5.72	Marshall, L.G. 1978. Evolution of the Borhyaenidae, extinct south american predaceous marsupials. University of California Publications in Geological Science 17: 1–89.
Patene_coluapiensis	extinct	Sparassodonta	Sparassodonta_basal	AR	Chubut	Gran Barranca	Sarmiento (Gran Barranca mb)	Casamayoran	39	41.6	15	3.07	Marshall, L.G. 1981. Review of the Hathlyacyninae, an extinct subfamily of South American ‘Dog-like’ Marsupials. Fieldiana Geology 7: 1–120.
Procladosictis_erecta_(nomen_dubius)	extinct	Sparassodonta	Sparassodonta_ND	AR	Chubut	Gran Barranca	Sarmiento (Gran Barranca mb)	Casamayoran	39	41.6	15	0	Marshall, L.G. 1981. Review of the Hathlyacyninae, an extinct subfamily of South American ‘Dog-like’ Marsupials. Fieldiana Geology 7: 1–120.
Pseudocladosictis_determinabile_(nomen_dubius)	extinct	Sparassodonta	Sparassodonta_ND	AR	Chubut	Gran Barranca	Sarmiento (Gran Barranca mb)	Casamayoran	39	41.6	15	0	Marshall, L.G. 1981. Review of the Hathlyacyninae, an extinct subfamily of South American ‘Dog-like’ Marsupials. Fieldiana Geology 7: 1–120.
Australohyaena_antiqua	extinct	Sparassodonta	Borhyaenidae	AR	Chubut	Gran Barranca	Sarmiento (Puesto Almendra Sup mb)	Deseadan	26.3	29.2	16	67	Patterson, B. and Marshall, L.G. 1978. The Deseadan, Early Oligocene, Marsupialia of South America. Fieldiana Geology 41: 37–100.
Borhyaena_macrodonta	extinct	Sparassodonta	Borhyaenidae	AR	Chubut	La Curandera		Colhuehuapian	20.1	21	17	32.97	Goin, F., Abello, A., Bellosi, E., Kay, R., Madden, R. and Carlini, A. 2007. Los Metatheria sudamericanos de comienzos del neógeno (Mioceno Temprano, Edad-mamífero Colhuehuapense). Parte I: Introducción, Didelphimorphia y Sparassodonta. Ameghiniana 44: 29–71.
Proborhyaena_gigantea	extinct	Sparassodonta	Proborhyaenidae	AR	Chubut	Laguna Payahile		Deseadan	23	30	18	200	Patterson, B. and Marshall, L.G. 1978. The Deseadan, Early Oligocene, Marsupialia of South America. Fieldiana Geology 41: 37–100.
Arminiheringia_contigua	extinct	Sparassodonta	Proborhyaenidae	AR	Chubut	Orillas de Río Chico	Sarmiento (Gran Barranca mb)	Casamayoran	39	41.6	19	18.5	Ameghino, F. 1904. Nuevas especies de mamíferos cretáceos y terciarios de la República Argentina. Anales de La Sociedad Científica Argentina1 56–58.
Borhyaena_macrodonta	extinct	Sparassodonta	Borhyaenidae	AR	Chubut	Puesto Almendra	Sarmiento (Colhue Huapi mb)	Colhuehuapian	20.5	21	20	32.97	Goin, F., Abello, A., Bellosi, E., Kay, R., Madden, R. and Carlini, A. 2007. Los Metatheria sudamericanos de comienzos del neógeno (Mioceno Temprano, Edad-mamífero Colhuehuapense). Parte I: Introducción, Didelphimorphia y Sparassodonta. Ameghiniana 44: 29–71.
Acrocyon_riggsi	extinct	Sparassodonta	Borhyaenidae	AR	Chubut	RP 59		Colhuehuapian	20.1	21	21	21.65	Goin, F., Abello, A., Bellosi, E., Kay, R., Madden, R. and Carlini, A. 2007. Los Metatheria sudamericanos de comienzos del neógeno (Mioceno Temprano, Edad-mamífero Colhuehuapense). Parte I: Introducción, Didelphimorphia y Sparassodonta. Ameghiniana 44: 29–71.
Proborhyaena_gigantea	extinct	Sparassodonta	Proborhyaenidae	AR	Chubut	Scarritt Pocket		Deseadan	23	30	22	200	Patterson, B. and Marshall, L.G. 1978. The Deseadan, Early Oligocene, Marsupialia of South America. Fieldiana Geology 41: 37–100.
Eutemnodus_americanus_(nomen_dubium)	extinct	Sparassodonta	Sparassodonta_ND	AR	Entre Ríos	Barrancas del Río Paraná	Ituzaingó	Chasicoan–Huayquerian	4.7	9.47	23	36.4	Forasiepi, A.M., Martinelli, A.G. and Goin, F.J. 2007. Revisión taxonómica de Parahyaenodon argentinus Ameghino y sus implicancias en el conocimiento de los grandes mamíferos carnívoros del Mio-Plioceno de América de Sur. Ameghiniana 44: 143–159.
Notictis_ortizi	extinct	Sparassodonta	Hathliacynidae	AR	Entre Ríos	Barrancas del Río Paraná	Ituzaingó	Chasicoan–Huayquerian	4.7	9.47	23	1.17	Marshall, L.G. 1981. Review of the Hathlyacyninae, an extinct subfamily of South American ‘Dog-like’ Marsupials. Fieldiana Geology 7: 1–120.
Stylocynus_paranensis	extinct	Sparassodonta	Sparassodonta_basal	AR	Entre Ríos	Barrancas del Río Paraná	Ituzaingó	Chasicoan–Huayquerian	4.7	9.47	23	31.05	Marshall, L.G. 1979. Review of the Prothylacyninae, an extinct subfamily of South American ‘Dog-like’ Marsupials. Fieldiana Geology 3: 1–50.
Thylacosmilus_atrox	extinct	Sparassodonta	Thylacosmilidae	AR	Entre Ríos	Barrancas del Río Paraná	Ituzaingó	Chasicoan–Huayquerian	4.7	9.47	23	117.4	Marshall, L.G. 1976. Evolution of the Thylacosmilidae, extinct saber-tooth marsupials of South America. PaleoBios 23: 1–31.
Borhyaenidium_musteloides	extinct	Sparassodonta	Hathliacynidae	AR	La Pampa	Salinas Grandes de Hidalgo	Cerro Azul	lower “Huayquerian”	5.959	7.239	24	1.56	Marshall, L.G. 1981. Review of the Hathlyacyninae, an extinct subfamily of South American ‘Dog-like’ Marsupials. Fieldiana Geology 7: 1–120.
Thylacosmilus_atrox	extinct	Sparassodonta	Thylacosmilidae	AR	La Pampa	Salinas Grandes de Hidalgo	Cerro Azul	lower “Huayquerian”	5.959	7.239	24	117.4	Marshall, L.G. 1976. Evolution of the Thylacosmilidae, extinct saber-tooth marsupials of South America. PaleoBios 23: 1–31.
Proborhyaena_gigantea	extinct	Sparassodonta	Proborhyaenidae	AR	Mendoza	Quebrada Fiera	Agua de la Piedra	Deseadan	23	30	25	200	Bond, M. and Pascual, R. 1983. Nuevos y elocuentes restos craneanos de Proborhyaena gigantea Ameghino, 1897 (Marsupialia, Borhyaenidae, Proborhyaeninae) de la edad Deseadense. Un ejemplo de coevolución. Ameghiniana 20: 47–60.
Patagosmilus_goini	extinct	Sparassodonta	Thylacosmilidae	AR	Río Negro	Río Chico	Lower Collón Curá	Colloncuran	13.7	14.6	26	16	Forasiepi, A.M. and Carlini, A.A. 2010. A new thylacosmilid (Mammalia, Metatheria, Sparassodonta) from the Miocene of Patagonia, Argentina. Zootaxa 2552: 55–68.
Callistoe_vincei	extinct	Sparassodonta	Proborhyaenidae	AR	Salta	Pampa grande	Lower Lumbrera	Ypresian - Lutetian	46.2	52.5	27	23	Babot, M.J., Powell, J.E. and de Muizon, C. 2002. Callistoe vincei, a new Proborhyaenidae (Borhyaenoidea, Metatheria, Mammalia) from the Early Eocene of Argentina. Geobios 35: 615–629.
Contrerascynus_borhyaenoides	extinct	Sparassodonta	Hathliacynidae	AR	San Juan	Quebrada Ullúm	Loma de Las Tapias (Arenisca Albardón A mb)	Chasicoan	7.8	10	28	12.6	Contreras, V.H. and Baraldo, J.A. 2011. Calibration of the Chasicoan-Huayquerian stages boundary (Neogene), San Juan, western Argentina. In: Salfity, J.A. and R.A. Marquillas (Eds.) , Cenozoic Geology of the Central Andes of Argentina, Instituto del Cenozoico, Universidad Nacional de Salta, Salta, pp. 111–121.
Acrocyon_sectorius	extinct	Sparassodonta	Borhyaenidae	AR	Santa Cruz	Anfiteatro	Santa Cruz (Ea La Costa mb)	Santacrucian	17.49	17.6	29	22.48	Marshall, L.G. 1978. Evolution of the Borhyaenidae, extinct south american predaceous marsupials. University of California Publications in Geological Science 17: 1–89.
Borhyaena_tuberata	extinct	Sparassodonta	Borhyaenidae	AR	Santa Cruz	Anfiteatro	Santa Cruz (Ea La Costa mb)	Santacrucian	17.49	17.6	29	36.4	Prevosti, F.J., Forasiepi, A.M., Ercoli, M.D. and Turazzini, G.F. 2012. Paleoecology of the mammalian carnivores (Metatheria, Sparassodonta) of the Santa Cruz Formation (late Early Miocene). In: Vizcaino, S.F., R.F. Kay and M.S. Bargo (Eds.) , Early Miocene paleobiology in Patagonia, Cambridge University Press, Cambridge, pp. 173–193.
Cladosictis_patagonica	extinct	Sparassodonta	Hathliacynidae	AR	Santa Cruz	Anfiteatro	Santa Cruz (Ea La Costa mb)	Santacrucian	17.49	17.6	29	6.6	Prevosti, F.J., Forasiepi, A.M., Ercoli, M.D. and Turazzini, G.F. 2012. Paleoecology of the mammalian carnivores (Metatheria, Sparassodonta) of the Santa Cruz Formation (late Early Miocene). In: Vizcaino, S.F., R.F. Kay and M.S. Bargo (Eds.) , Early Miocene paleobiology in Patagonia, Cambridge University Press, Cambridge, pp. 173–193.
Borhyaena_tuberata	extinct	Sparassodonta	Borhyaenidae	AR	Santa Cruz	Barrancas Blancas (Ea. Aguada Grande)	Santa Cruz	Santacrucian	16.49	17.04	30	36.4	Chornogubsky, L., Abello, M. and Barmak, G. 2020. The Metatheria from the río Santa Cruz (Santa Cruz formation, early-middle Miocene, Argentina): history and new records. Publicación Electrónica de La Asociación Paleontológica Argentina 19: 62–84.
Sipalocyon_gracilis	extinct	Sparassodonta	Hathliacynidae	AR	Santa Cruz	Barrancas Blancas (Ea. Aguada Grande)	Santa Cruz	Santacrucian	16.49	17.04	30	2.11	Chornogubsky, L., Abello, M. and Barmak, G. 2020. The Metatheria from the río Santa Cruz (Santa Cruz formation, early-middle Miocene, Argentina): history and new records. Publicación Electrónica de La Asociación Paleontológica Argentina 19: 62–84.
Sipalocyon_gracilis	extinct	Sparassodonta	Hathliacynidae	AR	Santa Cruz	Barrancas Blancas (Ea. Santa Lucía)	Santa Cruz	Santacrucian	16.49	17.04	31	2.11	Chornogubsky, L., Abello, M. and Barmak, G. 2020. The Metatheria from the río Santa Cruz (Santa Cruz formation, early-middle Miocene, Argentina): history and new records. Publicación Electrónica de La Asociación Paleontológica Argentina 19: 62–84.
Acrocyon_sectorius	extinct	Sparassodonta	Borhyaenidae	AR	Santa Cruz	Barrancas del Río Santa Cruz	Santa Cruz	Santacrucian	15.63	17.22	32	22.48	Marshall, L.G. 1978. Evolution of the Borhyaenidae, extinct south american predaceous marsupials. University of California Publications in Geological Science 17: 1–89.
Acyon_tricuspidatus	extinct	Sparassodonta	Hathliacynidae	AR	Santa Cruz	Barrancas del Río Santa Cruz	Santa Cruz	Santacrucian	15.63	17.22	32	6.51	Chornogubsky, L., Abello, M. and Barmak, G. 2020. The Metatheria from the río Santa Cruz (Santa Cruz formation, early-middle Miocene, Argentina): history and new records. Publicación Electrónica de La Asociación Paleontológica Argentina 19: 62–84.
Lycopsis_torresi	extinct	Sparassodonta	Borhyaenoidea_basal	AR	Santa Cruz	Barrancas del Río Santa Cruz	Santa Cruz	Santacrucian	15.63	17.22	32	25.96	Marshall, L.G. 1979. Review of the Prothylacyninae, an extinct subfamily of South American ‘Dog-like’ Marsupials. Fieldiana Geology 3: 1–50.
Borhyaena_tuberata	extinct	Sparassodonta	Borhyaenidae	AR	Santa Cruz	Campo Barranca	Santa Cruz (Ea La Costa mb)	Santacrucian	17.49	17.6	33	36.4	Prevosti, F.J., Forasiepi, A.M., Ercoli, M.D. and Turazzini, G.F. 2012. Paleoecology of the mammalian carnivores (Metatheria, Sparassodonta) of the Santa Cruz Formation (late Early Miocene). In: Vizcaino, S.F., R.F. Kay and M.S. Bargo (Eds.) , Early Miocene paleobiology in Patagonia, Cambridge University Press, Cambridge, pp. 173–193.
Cladosictis_patagonica	extinct	Sparassodonta	Hathliacynidae	AR	Santa Cruz	Campo Barranca	Santa Cruz (Ea La Costa mb)	Santacrucian	17.49	17.6	33	6.6	Prevosti, F.J., Forasiepi, A.M., Ercoli, M.D. and Turazzini, G.F. 2012. Paleoecology of the mammalian carnivores (Metatheria, Sparassodonta) of the Santa Cruz Formation (late Early Miocene). In: Vizcaino, S.F., R.F. Kay and M.S. Bargo (Eds.) , Early Miocene paleobiology in Patagonia, Cambridge University Press, Cambridge, pp. 173–193.
Cladosictis_patagonica	extinct	Sparassodonta	Hathliacynidae	AR	Santa Cruz	Cañadón de Las Vacas	Santa Cruz	Santacrucian	16	18	34	6.6	Marshall, L.G. 1981. Review of the Hathlyacyninae, an extinct subfamily of South American ‘Dog-like’ Marsupials. Fieldiana Geology 7: 1–120.
Prothylacynus_patagonicus	extinct	Sparassodonta	Borhyaenoidea_basal	AR	Santa Cruz	Cañadón de Las Vacas	Santa Cruz	Santacrucian	16	18	34	31.8	Marshall, L.G. 1979. Review of the Prothylacyninae, an extinct subfamily of South American ‘Dog-like’ Marsupials. Fieldiana Geology 3: 1–50.
Sipalocyon_gracilis	extinct	Sparassodonta	Hathliacynidae	AR	Santa Cruz	Cañadón de Las Vacas	Santa Cruz	Santacrucian	16	18	34	2.11	Marshall, L.G. 1981. Review of the Hathlyacyninae, an extinct subfamily of South American ‘Dog-like’ Marsupials. Fieldiana Geology 7: 1–120.
Borhyaena_tuberata	extinct	Sparassodonta	Borhyaenidae	AR	Santa Cruz	Cañadón Silva	Santa Cruz	Santacrucian	17.41	17.6	35	36.4	Prevosti, F.J., Forasiepi, A.M., Ercoli, M.D. and Turazzini, G.F. 2012. Paleoecology of the mammalian carnivores (Metatheria, Sparassodonta) of the Santa Cruz Formation (late Early Miocene). In: Vizcaino, S.F., R.F. Kay and M.S. Bargo (Eds.) , Early Miocene paleobiology in Patagonia, Cambridge University Press, Cambridge, pp. 173–193.
Sipalocyon_gracilis	extinct	Sparassodonta	Hathliacynidae	AR	Santa Cruz	Cañadón Silva	Santa Cruz	Santacrucian	17.41	17.6	35	2.11	Prevosti, F.J., Forasiepi, A.M., Ercoli, M.D. and Turazzini, G.F. 2012. Paleoecology of the mammalian carnivores (Metatheria, Sparassodonta) of the Santa Cruz Formation (late Early Miocene). In: Vizcaino, S.F., R.F. Kay and M.S. Bargo (Eds.) , Early Miocene paleobiology in Patagonia, Cambridge University Press, Cambridge, pp. 173–193.
Cladosictis_patagonica	extinct	Sparassodonta	Hathliacynidae	AR	Santa Cruz	Cañadón Silva	Santa Cruz (Ea La Costa mb)	Santacrucian	17.41	17.6	35	6.6	Prevosti, F.J., Forasiepi, A.M., Ercoli, M.D. and Turazzini, G.F. 2012. Paleoecology of the mammalian carnivores (Metatheria, Sparassodonta) of the Santa Cruz Formation (late Early Miocene). In: Vizcaino, S.F., R.F. Kay and M.S. Bargo (Eds.) , Early Miocene paleobiology in Patagonia, Cambridge University Press, Cambridge, pp. 173–193.
Cladosictis_patagonica	extinct	Sparassodonta	Hathliacynidae	AR	Santa Cruz	Coy Inlet	Santa Cruz	Santacrucian	17.49	17.6	36	6.6	Marshall, L.G. 1981. Review of the Hathlyacyninae, an extinct subfamily of South American ‘Dog-like’ Marsupials. Fieldiana Geology 7: 1–120.
Pharsophorus_lacerans	extinct	Sparassodonta	Borhyaenoidea_basal	AR	Santa Cruz	Deseado	Sarmiento	Deseadan	23	30	37	27	Patterson, B. and Marshall, L.G. 1978. The Deseadan, Early Oligocene, Marsupialia of South America. Fieldiana Geology 41: 37–100.
Borhyaena_tuberata	extinct	Sparassodonta	Borhyaenidae	AR	Santa Cruz	Estancia La Costa	Santa Cruz	Santacrucian	17.41	17.7	38	36.4	Prevosti, F.J., Forasiepi, A.M., Ercoli, M.D. and Turazzini, G.F. 2012. Paleoecology of the mammalian carnivores (Metatheria, Sparassodonta) of the Santa Cruz Formation (late Early Miocene). In: Vizcaino, S.F., R.F. Kay and M.S. Bargo (Eds.) , Early Miocene paleobiology in Patagonia, Cambridge University Press, Cambridge, pp. 173–193.
Cladosictis_patagonica	extinct	Sparassodonta	Hathliacynidae	AR	Santa Cruz	Estancia La Costa	Santa Cruz	Santacrucian	17.41	17.7	38	6.6	Chornogubsky, L., Abello, M. and Barmak, G. 2020. The Metatheria from the río Santa Cruz (Santa Cruz formation, early-middle Miocene, Argentina): history and new records. Publicación Electrónica de La Asociación Paleontológica Argentina 19: 62–84.
Sipalocyon_gracilis	extinct	Sparassodonta	Hathliacynidae	AR	Santa Cruz	Estancia La Costa	Santa Cruz	Santacrucian	17.41	17.7	38	2.11	Marshall, L.G. 1981. Review of the Hathlyacyninae, an extinct subfamily of South American ‘Dog-like’ Marsupials. Fieldiana Geology 7: 1–120.
Cladosictis_patagonica	extinct	Sparassodonta	Hathliacynidae	AR	Santa Cruz	Jack Harvey	Santa Cruz	Santacrucian	16	18	39	6.6	Prevosti, F.J., Forasiepi, A.M., Ercoli, M.D. and Turazzini, G.F. 2012. Paleoecology of the mammalian carnivores (Metatheria, Sparassodonta) of the Santa Cruz Formation (late Early Miocene). In: Vizcaino, S.F., R.F. Kay and M.S. Bargo (Eds.) , Early Miocene paleobiology in Patagonia, Cambridge University Press, Cambridge, pp. 173–193.
Borhyaena_tuberata	extinct	Sparassodonta	Borhyaenidae	AR	Santa Cruz	Karaiken	Santa Cruz	Santacrucian	15.7	18.5	40	36.4	Prevosti, F.J., Forasiepi, A.M., Ercoli, M.D. and Turazzini, G.F. 2012. Paleoecology of the mammalian carnivores (Metatheria, Sparassodonta) of the Santa Cruz Formation (late Early Miocene). In: Vizcaino, S.F., R.F. Kay and M.S. Bargo (Eds.) , Early Miocene paleobiology in Patagonia, Cambridge University Press, Cambridge, pp. 173–193.
Cladosictis_patagonica	extinct	Sparassodonta	Hathliacynidae	AR	Santa Cruz	Karaiken	Santa Cruz	Santacrucian	15.7	18.5	40	6.6	Marshall, L.G. 1981. Review of the Hathlyacyninae, an extinct subfamily of South American ‘Dog-like’ Marsupials. Fieldiana Geology 7: 1–120.
Cladosictis_patagonica	extinct	Sparassodonta	Hathliacynidae	AR	Santa Cruz	Killik Aike Norte	Santa Cruz	Santacrucian	16.9	17.41	41	6.6	Marshall, L.G. 1981. Review of the Hathlyacyninae, an extinct subfamily of South American ‘Dog-like’ Marsupials. Fieldiana Geology 7: 1–120.
Prothylacynus_patagonicus	extinct	Sparassodonta	Borhyaenoidea_basal	AR	Santa Cruz	Killik Aike Norte	Santa Cruz	Santacrucian	16.9	17.41	41	31.8	Prevosti, F.J., Forasiepi, A.M., Ercoli, M.D. and Turazzini, G.F. 2012. Paleoecology of the mammalian carnivores (Metatheria, Sparassodonta) of the Santa Cruz Formation (late Early Miocene). In: Vizcaino, S.F., R.F. Kay and M.S. Bargo (Eds.) , Early Miocene paleobiology in Patagonia, Cambridge University Press, Cambridge, pp. 173–193.
Sipalocyon_gracilis	extinct	Sparassodonta	Hathliacynidae	AR	Santa Cruz	Killik Aike Norte	Santa Cruz	Santacrucian	16.9	17.41	41	2.11	Prevosti, F.J., Forasiepi, A.M., Ercoli, M.D. and Turazzini, G.F. 2012. Paleoecology of the mammalian carnivores (Metatheria, Sparassodonta) of the Santa Cruz Formation (late Early Miocene). In: Vizcaino, S.F., R.F. Kay and M.S. Bargo (Eds.) , Early Miocene paleobiology in Patagonia, Cambridge University Press, Cambridge, pp. 173–193.
Borhyaena_tuberata	extinct	Sparassodonta	Borhyaenidae	AR	Santa Cruz	La Cueva	Santa Cruz	Santacrucian	16.3	17.8	42	36.4	Prevosti, F.J., Forasiepi, A.M., Ercoli, M.D. and Turazzini, G.F. 2012. Paleoecology of the mammalian carnivores (Metatheria, Sparassodonta) of the Santa Cruz Formation (late Early Miocene). In: Vizcaino, S.F., R.F. Kay and M.S. Bargo (Eds.) , Early Miocene paleobiology in Patagonia, Cambridge University Press, Cambridge, pp. 173–193.
Perathereutes_pungens	extinct	Sparassodonta	Hathliacynidae	AR	Santa Cruz	La Cueva	Santa Cruz	Santacrucian	16.3	17.8	42	1.75	Marshall, L.G. 1981. Review of the Hathlyacyninae, an extinct subfamily of South American ‘Dog-like’ Marsupials. Fieldiana Geology 7: 1–120.
Sipalocyon_gracilis	extinct	Sparassodonta	Hathliacynidae	AR	Santa Cruz	La Cueva	Santa Cruz	Santacrucian	16.3	17.8	42	2.11	Prevosti, F.J., Forasiepi, A.M., Ercoli, M.D. and Turazzini, G.F. 2012. Paleoecology of the mammalian carnivores (Metatheria, Sparassodonta) of the Santa Cruz Formation (late Early Miocene). In: Vizcaino, S.F., R.F. Kay and M.S. Bargo (Eds.) , Early Miocene paleobiology in Patagonia, Cambridge University Press, Cambridge, pp. 173–193.
Australohyaena_antiqua	extinct	Sparassodonta	Borhyaenidae	AR	Santa Cruz	La Flecha	Sarmiento	Deseadan	23	30	43	67	Patterson, B. and Marshall, L.G. 1978. The Deseadan, Early Oligocene, Marsupialia of South America. Fieldiana Geology 41: 37–100.
Cladosictis_patagonica	extinct	Sparassodonta	Hathliacynidae	AR	Santa Cruz	Lago Pueyrredón	Santa Cruz	Santacrucian	15.61	19	44	6.6	Marshall, L.G. 1981. Review of the Hathlyacyninae, an extinct subfamily of South American ‘Dog-like’ Marsupials. Fieldiana Geology 7: 1–120.
Arctodictis_munizi	extinct	Sparassodonta	Borhyaenidae	AR	Santa Cruz	Monte León	Santa Cruz	Santacrucian	16.2	17.8	45	43.87	Marshall, L.G. 1978. Evolution of the Borhyaenidae, extinct south american predaceous marsupials. University of California Publications in Geological Science 17: 1–89.
Borhyaena_tuberata	extinct	Sparassodonta	Borhyaenidae	AR	Santa Cruz	Monte León	Santa Cruz	Santacrucian	16.2	17.8	45	36.4	Chornogubsky, L., Abello, M. and Barmak, G. 2020. The Metatheria from the río Santa Cruz (Santa Cruz formation, early-middle Miocene, Argentina): history and new records. Publicación Electrónica de La Asociación Paleontológica Argentina 19: 62–84.
Cladosictis_patagonica	extinct	Sparassodonta	Hathliacynidae	AR	Santa Cruz	Monte León	Santa Cruz	Santacrucian	16.2	17.8	45	6.6	Marshall, L.G. 1981. Review of the Hathlyacyninae, an extinct subfamily of South American ‘Dog-like’ Marsupials. Fieldiana Geology 7: 1–120.
Pseudonotictis_pusillus	extinct	Sparassodonta	Hathliacynidae	AR	Santa Cruz	Monte León	Santa Cruz	Santacrucian	16.2	17.8	45	1.17	Marshall, L.G. 1981. Review of the Hathlyacyninae, an extinct subfamily of South American ‘Dog-like’ Marsupials. Fieldiana Geology 7: 1–120.
Sipalocyon_gracilis	extinct	Sparassodonta	Hathliacynidae	AR	Santa Cruz	Monte León	Santa Cruz	Santacrucian	16.2	17.8	45	2.11	Marshall, L.G. 1981. Review of the Hathlyacyninae, an extinct subfamily of South American ‘Dog-like’ Marsupials. Fieldiana Geology 7: 1–120.
Acyon_tricuspidatus	extinct	Sparassodonta	Hathliacynidae	AR	Santa Cruz	Monte Observación	Santa Cruz	Santacrucian	16.3	17.8	46	6.51	Chornogubsky, L., Abello, M. and Barmak, G. 2020. The Metatheria from the río Santa Cruz (Santa Cruz formation, early-middle Miocene, Argentina): history and new records. Publicación Electrónica de La Asociación Paleontológica Argentina 19: 62–84.
Borhyaena_tuberata	extinct	Sparassodonta	Borhyaenidae	AR	Santa Cruz	Monte Observación	Santa Cruz	Santacrucian	16.3	17.8	46	36.4	Marshall, L.G. 1978. Evolution of the Borhyaenidae, extinct south american predaceous marsupials. University of California Publications in Geological Science 17: 1–89.
Cladosictis_patagonica	extinct	Sparassodonta	Hathliacynidae	AR	Santa Cruz	Monte Observación	Santa Cruz	Santacrucian	16.3	17.8	46	6.6	Marshall, L.G. 1981. Review of the Hathlyacyninae, an extinct subfamily of South American ‘Dog-like’ Marsupials. Fieldiana Geology 7: 1–120.
Perathereutes_pungens	extinct	Sparassodonta	Hathliacynidae	AR	Santa Cruz	Monte Observación	Santa Cruz	Santacrucian	16.3	17.8	46	1.75	Marshall, L.G. 1981. Review of the Hathlyacyninae, an extinct subfamily of South American ‘Dog-like’ Marsupials. Fieldiana Geology 7: 1–120.
Prothylacynus_patagonicus	extinct	Sparassodonta	Borhyaenoidea_basal	AR	Santa Cruz	Monte Observación	Santa Cruz	Santacrucian	16.3	17.8	46	31.8	Marshall, L.G. 1979. Review of the Prothylacyninae, an extinct subfamily of South American ‘Dog-like’ Marsupials. Fieldiana Geology 3: 1–50.
Pseudonotictis_pusillus	extinct	Sparassodonta	Hathliacynidae	AR	Santa Cruz	Monte Observación	Santa Cruz	Santacrucian	16.3	17.8	46	1.17	Marshall, L.G. 1981. Review of the Hathlyacyninae, an extinct subfamily of South American ‘Dog-like’ Marsupials. Fieldiana Geology 7: 1–120.
Sipalocyon_gracilis	extinct	Sparassodonta	Hathliacynidae	AR	Santa Cruz	Monte Observación	Santa Cruz	Santacrucian	16.3	17.8	46	2.11	Marshall, L.G. 1981. Review of the Hathlyacyninae, an extinct subfamily of South American ‘Dog-like’ Marsupials. Fieldiana Geology 7: 1–120.
Sipalocyon_obusta_(nomen_dubium)	extinct	Sparassodonta	Hathliacynidae	AR	Santa Cruz	Monte Observación	Santa Cruz	Santacrucian	16.3	17.8	46	2.32	Marshall, L.G. 1981. Review of the Hathlyacyninae, an extinct subfamily of South American ‘Dog-like’ Marsupials. Fieldiana Geology 7: 1–120.
Borhyaena_tuberata	extinct	Sparassodonta	Borhyaenidae	AR	Santa Cruz	Monte Tigre - Cañadón Totoras	Santa Cruz	Santacrucian	16.88	17.41	47	36.4	Marshall, L.G. 1978. Evolution of the Borhyaenidae, extinct south american predaceous marsupials. University of California Publications in Geological Science 17: 1–89.
Arctodictis_munizi	extinct	Sparassodonta	Borhyaenidae	AR	Santa Cruz	Monte Tigre - Cañadón Totoras	Santa Cruz (Ea La Costa mb)	Santacrucian	16.88	17.41	47	43.87	Forasiepi, A., Goin, F.J. and Tauber, A.A. 2004. Las especies de Arctodictis Mercerat, 1891 (Methateria,Borhyaenidae), grandes Carnívoros del Mioceno de América del Sur. Revista Española de Paleontología 19: 1–22.
Australohyaena_antiqua	extinct	Sparassodonta	Borhyaenidae	AR	Santa Cruz	Pico Truncado	Sarmiento	Deseadan	23	30	48	67	Patterson, B. and Marshall, L.G. 1978. The Deseadan, Early Oligocene, Marsupialia of South America. Fieldiana Geology 41: 37–100.
Arctodictis_munizi	extinct	Sparassodonta	Borhyaenidae	AR	Santa Cruz	Puesto Estancia La Costa	Santa Cruz	Santacrucian	17.41	17.7	49	43.87	Marshall, L.G. 1978. Evolution of the Borhyaenidae, extinct south american predaceous marsupials. University of California Publications in Geological Science 17: 1–89.
Borhyaena_tuberata	extinct	Sparassodonta	Borhyaenidae	AR	Santa Cruz	Puesto Estancia La Costa	Santa Cruz	Santacrucian	17.41	17.7	49	36.4	Prevosti, F.J., Forasiepi, A.M., Ercoli, M.D. and Turazzini, G.F. 2012. Paleoecology of the mammalian carnivores (Metatheria, Sparassodonta) of the Santa Cruz Formation (late Early Miocene). In: Vizcaino, S.F., R.F. Kay and M.S. Bargo (Eds.) , Early Miocene paleobiology in Patagonia, Cambridge University Press, Cambridge, pp. 173–193.
Cladosictis_patagonica	extinct	Sparassodonta	Hathliacynidae	AR	Santa Cruz	Puesto Estancia La Costa	Santa Cruz	Santacrucian	17.41	17.7	49	6.6	Marshall, L.G. 1981. Review of the Hathlyacyninae, an extinct subfamily of South American ‘Dog-like’ Marsupials. Fieldiana Geology 7: 1–120.
Lycopsis_torresi	extinct	Sparassodonta	Borhyaenoidea_basal	AR	Santa Cruz	Puesto Estancia La Costa	Santa Cruz	Santacrucian	17.41	17.7	49	25.96	Prevosti, F.J., Forasiepi, A.M., Ercoli, M.D. and Turazzini, G.F. 2012. Paleoecology of the mammalian carnivores (Metatheria, Sparassodonta) of the Santa Cruz Formation (late Early Miocene). In: Vizcaino, S.F., R.F. Kay and M.S. Bargo (Eds.) , Early Miocene paleobiology in Patagonia, Cambridge University Press, Cambridge, pp. 173–193.
Perathereutes_pungens	extinct	Sparassodonta	Hathliacynidae	AR	Santa Cruz	Puesto Estancia La Costa	Santa Cruz	Santacrucian	17.41	17.7	49	1.75	Prevosti, F.J., Forasiepi, A.M., Ercoli, M.D. and Turazzini, G.F. 2012. Paleoecology of the mammalian carnivores (Metatheria, Sparassodonta) of the Santa Cruz Formation (late Early Miocene). In: Vizcaino, S.F., R.F. Kay and M.S. Bargo (Eds.) , Early Miocene paleobiology in Patagonia, Cambridge University Press, Cambridge, pp. 173–193.
Prothylacynus_patagonicus	extinct	Sparassodonta	Borhyaenoidea_basal	AR	Santa Cruz	Puesto Estancia La Costa	Santa Cruz	Santacrucian	17.41	17.7	49	31.8	Prevosti, F.J., Forasiepi, A.M., Ercoli, M.D. and Turazzini, G.F. 2012. Paleoecology of the mammalian carnivores (Metatheria, Sparassodonta) of the Santa Cruz Formation (late Early Miocene). In: Vizcaino, S.F., R.F. Kay and M.S. Bargo (Eds.) , Early Miocene paleobiology in Patagonia, Cambridge University Press, Cambridge, pp. 173–193.
Sipalocyon_gracilis	extinct	Sparassodonta	Hathliacynidae	AR	Santa Cruz	Puesto Estancia La Costa	Santa Cruz	Santacrucian	17.41	17.7	49	2.11	Prevosti, F.J., Forasiepi, A.M., Ercoli, M.D. and Turazzini, G.F. 2012. Paleoecology of the mammalian carnivores (Metatheria, Sparassodonta) of the Santa Cruz Formation (late Early Miocene). In: Vizcaino, S.F., R.F. Kay and M.S. Bargo (Eds.) , Early Miocene paleobiology in Patagonia, Cambridge University Press, Cambridge, pp. 173–193.
Cladosictis_patagonica	extinct	Sparassodonta	Hathliacynidae	AR	Santa Cruz	Rincón del Buque	Santa Cruz	Santacrucian	16	18	50	6.6	Marshall, L.G. 1981. Review of the Hathlyacyninae, an extinct subfamily of South American ‘Dog-like’ Marsupials. Fieldiana Geology 7: 1–120.
Borhyaena_tuberata	extinct	Sparassodonta	Borhyaenidae	AR	Santa Cruz	Segundas Barrancas Blancas (Ea. Cordón Alto)	Santa Cruz	Santacrucian	15.63	16.32	51	36.4	Chornogubsky, L., Abello, M. and Barmak, G. 2020. The Metatheria from the río Santa Cruz (Santa Cruz formation, early-middle Miocene, Argentina): history and new records. Publicación Electrónica de La Asociación Paleontológica Argentina 19: 62–84.
Cladosictis_patagonica	extinct	Sparassodonta	Hathliacynidae	AR	Santa Cruz	Segundas Barrancas Blancas (Ea. Cordón Alto)	Santa Cruz	Santacrucian	15.63	16.32	51	6.6	Chornogubsky, L., Abello, M. and Barmak, G. 2020. The Metatheria from the río Santa Cruz (Santa Cruz formation, early-middle Miocene, Argentina): history and new records. Publicación Electrónica de La Asociación Paleontológica Argentina 19: 62–84.
Perathereutes_pungens	extinct	Sparassodonta	Hathliacynidae	AR	Santa Cruz	Segundas Barrancas Blancas (Ea. Cordón Alto)	Santa Cruz	Santacrucian	15.63	16.32	51	1.75	Chornogubsky, L., Abello, M. and Barmak, G. 2020. The Metatheria from the río Santa Cruz (Santa Cruz formation, early-middle Miocene, Argentina): history and new records. Publicación Electrónica de La Asociación Paleontológica Argentina 19: 62–84.
Sipalocyon_gracilis	extinct	Sparassodonta	Hathliacynidae	AR	Santa Cruz	Segundas Barrancas Blancas (Ea. Cordón Alto)	Santa Cruz	Santacrucian	15.63	16.32	51	2.11	Chornogubsky, L., Abello, M. and Barmak, G. 2020. The Metatheria from the río Santa Cruz (Santa Cruz formation, early-middle Miocene, Argentina): history and new records. Publicación Electrónica de La Asociación Paleontológica Argentina 19: 62–84.
Sipalocyon_gracilis	extinct	Sparassodonta	Hathliacynidae	AR	Santa Cruz	Segundas Barrancas Blancas (Ea. El Tordillo)	Santa Cruz	Santacrucian	15.63	16.32	52	2.11	Chornogubsky, L., Abello, M. and Barmak, G. 2020. The Metatheria from the río Santa Cruz (Santa Cruz formation, early-middle Miocene, Argentina): history and new records. Publicación Electrónica de La Asociación Paleontológica Argentina 19: 62–84.
Acrocyon_sectorius	extinct	Sparassodonta	Borhyaenidae	AR	Santa Cruz	Shehuén	Santa Cruz	Santacrucian	16.71	19.58	53	22.48	Marshall, L.G. 1978. Evolution of the Borhyaenidae, extinct south american predaceous marsupials. University of California Publications in Geological Science 17: 1–89.
Acyon_tricuspidatus	extinct	Sparassodonta	Hathliacynidae	AR	Santa Cruz	Shehuén	Santa Cruz	Santacrucian	16.71	19.58	53	6.51	Marshall, L.G. 1981. Review of the Hathlyacyninae, an extinct subfamily of South American ‘Dog-like’ Marsupials. Fieldiana Geology 7: 1–120.
Cladosictis_patagonica	extinct	Sparassodonta	Hathliacynidae	AR	Santa Cruz	Shehuén	Santa Cruz	Santacrucian	16.71	19.58	53	6.6	Marshall, L.G. 1981. Review of the Hathlyacyninae, an extinct subfamily of South American ‘Dog-like’ Marsupials. Fieldiana Geology 7: 1–120.
Sipalocyon_gracilis	extinct	Sparassodonta	Hathliacynidae	AR	Santa Cruz	Shehuén	Santa Cruz	Santacrucian	16.71	19.58	53	2.11	Marshall, L.G. 1981. Review of the Hathlyacyninae, an extinct subfamily of South American ‘Dog-like’ Marsupials. Fieldiana Geology 7: 1–120.
Borhyaena_tuberata	extinct	Sparassodonta	Borhyaenidae	AR	Santa Cruz	Yegua Quemada	Santa Cruz	Santacrucian	16	18	54	36.4	Marshall, L.G. 1978. Evolution of the Borhyaenidae, extinct south american predaceous marsupials. University of California Publications in Geological Science 17: 1–89.
Sipalocyon_gracilis	extinct	Sparassodonta	Hathliacynidae	AR	Santa Cruz	Yegua Quemada	Santa Cruz	Santacrucian	16	18	54	2.11	Marshall, L.G. 1981. Review of the Hathlyacyninae, an extinct subfamily of South American ‘Dog-like’ Marsupials. Fieldiana Geology 7: 1–120.
Argyrolestes_peralestinus_(nomen_dubius)	extinct	Sparassodonta	Sparassodonta_ND	AR		Patagonia		Casamayoran	39.5	45	55	4.95	Marshall, L.G. 1978. Evolution of the Borhyaenidae, extinct south american predaceous marsupials. University of California Publications in Geological Science 17: 1–89.
Allqokirus_australis	extinct	Sparassodonta	Mayulestidae	BO	Cochabamba	Tiupampa	Santa Lucía	Tiupampan	64.866	65.075	56	0.34	Marshall y de Muizon 1988, de Muizon et al 2018
Mayulestes_ferox	extinct	Sparassodonta	Mayulestidae	BO	Cochabamba	Tiupampa	Santa Lucía	Tiupampan	64.866	65.075	56	0.26	de Muizon 1994, 1998
Borhyaenidium_altiplanicus	extinct	Sparassodonta	Hathliacynidae	BO	La Paz	Achiri	Mauri (IV)	Late Miocene	8	10.35	57	1.16	Villarroel y Marshall 1983
Fredszalaya_hunteri	extinct	Sparassodonta	Borhyaenidae	BO	La Paz	Salla		Deseadan	25.65	29.4	58	31.8	Shockey y Anaya 2008
Notogale_mitis	extinct	Sparassodonta	Hathliacynidae	BO	La Paz	Salla		Deseadan	25.65	29.4	58	3.06	Patterson y Marshall 1978, Marshall 1981
Paraborhyaena_boliviana	extinct	Sparassodonta	Proborhyaenidae	BO	La Paz	Salla		Deseadan	25.65	29.4	58	31.5	Hoffstetter y Petter 1983, de Muizon 1999
Pharsophorus_lacerans	extinct	Sparassodonta	Borhyaenoidea_basal	BO	La Paz	Salla		Deseadan	25.65	29.4	58	27	Patterson y Marshall 1978
Sallacyon_hoffstetteri	extinct	Sparassodonta	Hathliacynidae	BO	La Paz	Salla		Deseadan	25.65	29.4	58	2.06	Villarroel y Marshall 1982, Hoffstetter y Petter 1983, Petter y Hoffstetter 1983, Marshall 1984, de Muizon 1999
Acyon_myctoderos	extinct	Sparassodonta	Hathliacynidae	BO	Tarija	Quebrada Honda		Laventan	12.4	13.1	59	15	Engelman et al 2015
Australogale_leptognathus	extinct	Sparassodonta		BO	Tarija	Quebrada Honda		Laventan	12.4	13.1	59	0.84	Engelman et al 2018
Acyon_myctoderos	extinct	Sparassodonta	Hathliacynidae	BO	Tarija	Quebrada Honda, Río Rosario		Laventan	12.4	13.1	60	15	Forasiepi et al 2006, tesis Sergio
Patene_simpsoni	extinct	Sparassodonta	Sparassodonta_basal	BR	Rio de Janeiro	Itaboraí	Itaboraí	Itaboraian	50	53	61	1.35	Marshall, L.G. 1981. Review of the Hathlyacyninae, an extinct subfamily of South American ‘Dog-like’ Marsupials. Fieldiana Geology 7: 1–120.
Sipalocyon_gracilis	extinct	Sparassodonta	Hathliacynidae	CL	Aysén	Alto Río Cisnes (loc 13)	Río Frías	Friasian	15.5	16.3	62	2.11	Marshall, L.G. 1990. Fossil marsupialia from the type Friasian Land Mammal Age (Miocene), Alto Río Cisnes, Aisen, Chile. Revista Geológica de Chile 17: 19–55.
Borhyaena_tuberata	extinct	Sparassodonta	Borhyaenidae	CL	Aysén	Alto Río Cisnes (loc 3)	Río Frías	Friasian	15.5	16.3	63	36.4	Marshall, L.G. 1990. Fossil marsupialia from the type Friasian Land Mammal Age (Miocene), Alto Río Cisnes, Aisen, Chile. Revista Geológica de Chile 17: 19–55.
Cladosictis_patagonica	extinct	Sparassodonta	Hathliacynidae	CL	Aysén	Alto Río Cisnes (loc 8)	Río Frías	Friasian	15.5	16.3	64	6.6	Marshall, L.G. 1990. Fossil marsupialia from the type Friasian Land Mammal Age (Miocene), Alto Río Cisnes, Aisen, Chile. Revista Geológica de Chile 17: 19–55.
Prothylacynus_patagonicus	extinct	Sparassodonta	Borhyaenoidea_basal	CL	Aysén	Alto Río Cisnes (loc 8)	Río Frías	Friasian	15.5	16.3	64	31.8	Marshall, L.G. 1990. Fossil marsupialia from the type Friasian Land Mammal Age (Miocene), Alto Río Cisnes, Aisen, Chile. Revista Geológica de Chile 17: 19–55.
Eomakhaira_molossus	extinct	Sparassodonta	Thylacosmilidae	CL	O'Higgins	Cachapoal	Abanico	Tinguirirican	31.3	33.6	65	9.75	Engelman, R.K., Flynn, J.J., Wyss, A.R. and Croft, D.A. 2020. Eomakhaira molossus, a new saber-toothed Sparassodont (Metatheria: Thylacosmilinae) from the Early Oligocene (?Tinguirirican) Cachapoal Locality, Andean Main Range, Chile. American Museum Novitates 3957: 1–76.
Chlorocyon_phantasma	extinct	Sparassodonta	Borhyaenoidea_basal	CL	O'Higgins	Estero Los Helados	Abanico	Mustersan	35.5	37.4	66	5.9	Engelman, R.K., Flynn, J.J., Gans, P., Wyss, A.R. and Croft, D.A. 2018. Chlorocyon phantasma, a Late Eocene Borhyaenoid (Mammalia: Metatheria: Sparassodonta) from the Los Helados Locality, Andean Main Range, Central Chile. American Museum Novitates 3918: 1–22.
Hondadelphys_fieldsi	extinct	Sparassodonta	Hondadelphidae	CO	Huila	La Venta (Duke Locality 113)	La Victoria	Laventan	13.34	13.78	67	3.7	Goin, F.J. 1997. New clues for understanding Neogene Marsupial radiations. In: Kay, S.I.P.F., R.H. Madden, R.L. Cifelli and J. Flynn (Eds.) , A history of the Neotropical Fauna. Vertebrate paleobiology of the Miocene in Colombia, Smithsonian Institution Press, Washington D. C., pp. 187–206.
Lycopsis_longirostrus	extinct	Sparassodonta	Borhyaenoidea_basal	CO	Huila	La Venta (Duke Locality 113)	La Victoria	Laventan	13.34	13.78	67	29.77	Goin, F.J. 1997. New clues for understanding Neogene Marsupial radiations. In: Kay, S.I.P.F., R.H. Madden, R.L. Cifelli and J. Flynn (Eds.) , A history of the Neotropical Fauna. Vertebrate paleobiology of the Miocene in Colombia, Smithsonian Institution Press, Washington D. C., pp. 187–206.
Dukecynus_magnus	extinct	Sparassodonta	Borhyaenoidea_basal	CO	Huila	La Venta (Duke Locality 140)	Villavieja (Cerro Colorado Mb)	Laventan	10.13	12.21	68	48.53	Goin, F.J. 1997. New clues for understanding Neogene Marsupial radiations. In: Kay, S.I.P.F., R.H. Madden, R.L. Cifelli and J. Flynn (Eds.) , A history of the Neotropical Fauna. Vertebrate paleobiology of the Miocene in Colombia, Smithsonian Institution Press, Washington D. C., pp. 187–206.
Hondadelphys_fieldsi	extinct	Sparassodonta	Hondadelphidae	CO	Huila	La Venta (Duke Locality 22)	Villavieja (Baraya Mb)	Laventan	12.21	12.49	69	3.7	Goin, F.J. 1997. New clues for understanding Neogene Marsupial radiations. In: Kay, S.I.P.F., R.H. Madden, R.L. Cifelli and J. Flynn (Eds.) , A history of the Neotropical Fauna. Vertebrate paleobiology of the Miocene in Colombia, Smithsonian Institution Press, Washington D. C., pp. 187–206.
Anachlysictis_gracilis	extinct	Sparassodonta	Thylacosmilidae	CO	Huila	La Venta (Duke locality 75)	La Victoria	Laventan	12.49	13.34	70	17	Goin, F.J. 1997. New clues for understanding Neogene Marsupial radiations. In: Kay, S.I.P.F., R.H. Madden, R.L. Cifelli and J. Flynn (Eds.) , A history of the Neotropical Fauna. Vertebrate paleobiology of the Miocene in Colombia, Smithsonian Institution Press, Washington D. C., pp. 187–206.
Hondadelphys_fieldsi	extinct	Sparassodonta	Hondadelphidae	CO	Huila	La Venta (V-4517)	Villavieja (Baraya Mb)	Laventan	12.21	12.49	71	3.7	Marshall, L.G. 1976. New didelphine marsupials from the La Venta fauna (Miocene) of Colombia, South America. Journal of Paleontology 50: 402–418.
Hondadelphys_fieldsi	extinct	Sparassodonta	Hondadelphidae	CO	Huila	La Venta (V-4519)	Villavieja (Baraya Mb)	Laventan	12.21	12.49	72	3.7	Marshall, L.G. 1976. New didelphine marsupials from the La Venta fauna (Miocene) of Colombia, South America. Journal of Paleontology 50: 402–418.
Dukecynus_magnus	extinct	Sparassodonta	Borhyaenoidea_basal	CO	Huila	La Venta (V-4521)	Villavieja (Baraya Mb)	Laventan	12.21	12.49	73	48.53	Marshall, L.G. 1978. Evolution of the Borhyaenidae, extinct south american predaceous marsupials. University of California Publications in Geological Science 17: 1–89.
Hondadelphys_fieldsi	extinct	Sparassodonta	Hondadelphidae	CO	Huila	La Venta (V-4521)	Villavieja (Baraya Mb)	Laventan	12.21	12.49	73	3.7	Marshall, L.G. 1976. New didelphine marsupials from the La Venta fauna (Miocene) of Colombia, South America. Journal of Paleontology 50: 402–418.
Lycopsis_longirostrus	extinct	Sparassodonta	Borhyaenoidea_basal	CO	Huila	La Venta (V-4521)	Villavieja (Baraya Mb)	Laventan	12.21	12.49	73	29.77	Marshall, L.G. 1979. Review of the Prothylacyninae, an extinct subfamily of South American ‘Dog-like’ Marsupials. Fieldiana Geology 3: 1–50.
Hondadelphys_fieldsi	extinct	Sparassodonta	Hondadelphidae	CO	Huila	La Venta (V-4528)	Villavieja (Cerro Colorado Mb)	Laventan	10.13	12.21	74	3.7	Marshall, L.G. 1976. New didelphine marsupials from the La Venta fauna (Miocene) of Colombia, South America. Journal of Paleontology 50: 402–418.
Lycopsis_padillai	extinct	Sparassodonta	Borhyaenoidea_basal	CO	La Guajira	Makaraipao	Castilletes (Sec 170514)	Colloncuran	15.14	15.43	75	22	Suarez, C., Forasiepi, A.M., Goin, F.J. and Jaramillo, C. 2016. Insights into the Neotropics prior to the Great American Biotic Interchange: new evidence of mammalian predators from the Miocene of Northern Colombia. Journal of Vertebrate Paleontology 36: e1029581.
Patene_campbelli	extinct	Sparassodonta	Sparassodonta_basal	PE	Ucayali	Santa Rosa	Yahuarango	Late Eocene	33.9	37.8	76	1	Goin, F.J. and Candela, A.M. 2004. New Paleogene Marsupials from the Amazon Basin of Eastern Perú. Science Series 40: 15–60.
Proborhyaena_gigantea	extinct	Sparassodonta	Proborhyaenidae	UY	Canelones	Paso del cuello	Fray Bentos	Deseadan	23	30	77	200	Mones, A. and Ubilla, M. 1978. La edad Deseadense (Oligoceno Inferior) de la Formación Fray Bentos y su contenido paleontológico, con especial referencia a la presencia de Proborhyaena cf. gigantea Ameghino (Marsupialia, Borhyaenidae) en el Uruguay. Nota preliminar. Comunicaciones Paleontológicas Del Museo de Historia Natural de Montevideo 7: 151–158.
Thylacosmilus_atrox	extinct	Sparassodonta	Thylacosmilidae	UY	San José	Arazatí	Camacho	Late Miocene	9	11.15	78	117.4	Mones, A. and Rinderknecht, A. 2004. Primer registro de Thylacosmilidae en el Uruguay (Mammalia: Marsupialia: Sparassodonta). Comunicaciones Paleontologicas Del Museo de Historia Natural y Antropologia 34: 193–200.
Patene_coloradensis	extinct	Sparassodonta	Sparassodonta_basal	AR	Salta	Los Cardones National Park	Quebrada de los Colorados	Casamayoran	40.6	46.2	79	1	Rangel, C., Carneiro, L., Paglarelli Bergqvist, L., Olivera, É., Goin, F. and Babot, M. 2019. Diversity, affinities and adaptations of the basal sparassodont Patene Simpson, 1935 (Mammalia, Metatheria). Ameghiniana 56: 263–289.
Patene_coloradensis	extinct	Sparassodonta	Sparassodonta_basal	AR	Salta	Tonco Valley	Quebrada de los Colorados	Casamayoran	40.6	46.2	80	1	Rangel, C., Carneiro, L., Paglarelli Bergqvist, L., Olivera, É., Goin, F. and Babot, M. 2019. Diversity, affinities and adaptations of the basal sparassodont Patene Simpson, 1935 (Mammalia, Metatheria). Ameghiniana 56: 263–289.

## Sheet: Sparassodonta (fossil specimen)
Taxon_name	Status	Order	Family	Co	State	Locality	Formation (mb)	Age	MinAge	MaxAge	Site	BM	Reference
Acrocyon_riggsi	extinct	Sparassodonta	Borhyaenidae	AR	Chubut	Gran Barranca	Sarmiento (Colhue Huapi mb)	Colhuehuapian	20.5	21	14	21.65	Goin, F., Abello, A., Bellosi, E., Kay, R., Madden, R. and Carlini, A. 2007. Los Metatheria sudamericanos de comienzos del neógeno (Mioceno Temprano, Edad-mamífero Colhuehuapense). Parte I: Introducción, Didelphimorphia y Sparassodonta. Ameghiniana 44: 29–71.
Acrocyon_riggsi	extinct	Sparassodonta	Borhyaenidae	AR	Chubut	Gran Barranca	Sarmiento (Colhue Huapi mb)	Colhuehuapian	20.5	21	14	21.65	Goin, F., Abello, A., Bellosi, E., Kay, R., Madden, R. and Carlini, A. 2007. Los Metatheria sudamericanos de comienzos del neógeno (Mioceno Temprano, Edad-mamífero Colhuehuapense). Parte I: Introducción, Didelphimorphia y Sparassodonta. Ameghiniana 44: 29–71.
Acrocyon_riggsi	extinct	Sparassodonta	Borhyaenidae	AR	Chubut	Gran Barranca	Sarmiento (Colhue Huapi mb)	Colhuehuapian	20.5	21	14	21.65	Goin, F., Abello, A., Bellosi, E., Kay, R., Madden, R. and Carlini, A. 2007. Los Metatheria sudamericanos de comienzos del neógeno (Mioceno Temprano, Edad-mamífero Colhuehuapense). Parte I: Introducción, Didelphimorphia y Sparassodonta. Ameghiniana 44: 29–71.
Acrocyon_riggsi	extinct	Sparassodonta	Borhyaenidae	AR	Chubut	RP 59		Colhuehuapian	20.1	21	21	21.65	Goin, F., Abello, A., Bellosi, E., Kay, R., Madden, R. and Carlini, A. 2007. Los Metatheria sudamericanos de comienzos del neógeno (Mioceno Temprano, Edad-mamífero Colhuehuapense). Parte I: Introducción, Didelphimorphia y Sparassodonta. Ameghiniana 44: 29–71.
Acrocyon_sectorius	extinct	Sparassodonta	Borhyaenidae	AR	Santa Cruz	Anfiteatro	Santa Cruz (Ea La Costa mb)	Santacrucian	17.49	17.6	29	22.48	Marshall, L.G. 1978. Evolution of the Borhyaenidae, extinct south american predaceous marsupials. University of California Publications in Geological Science 17: 1–89.
Acrocyon_sectorius	extinct	Sparassodonta	Borhyaenidae	AR	Santa Cruz	Barrancas del Río Santa Cruz	Santa Cruz	Santacrucian	15.63	17.22	32	22.48	Marshall, L.G. 1978. Evolution of the Borhyaenidae, extinct south american predaceous marsupials. University of California Publications in Geological Science 17: 1–89.
Acrocyon_sectorius	extinct	Sparassodonta	Borhyaenidae	AR	Santa Cruz	Shehuén	Santa Cruz	Santacrucian	16.71	19.58	53	22.48	Marshall, L.G. 1978. Evolution of the Borhyaenidae, extinct south american predaceous marsupials. University of California Publications in Geological Science 17: 1–89.
Acyon_herrerae_(nomen_dubium)	extinct	Sparassodonta	Hathliacynidae	AR	Chubut	Gran Barranca	Sarmiento (Colhue Huapi mb)	Colhuehuapian	20.5	21	14	8.23	Marshall, L.G. 1981. Review of the Hathlyacyninae, an extinct subfamily of South American ‘Dog-like’ Marsupials. Fieldiana Geology 7: 1–120.
Acyon_myctoderos	extinct	Sparassodonta	Hathliacynidae	BO	Tarija	Quebrada Honda		Laventan	12.4	13.1	59	15	Engelman et al 2015
Acyon_myctoderos	extinct	Sparassodonta	Hathliacynidae	BO	Tarija	Quebrada Honda		Laventan	12.4	13.1	59	15	Engelman et al 2015
Acyon_myctoderos	extinct	Sparassodonta	Hathliacynidae	BO	Tarija	Quebrada Honda, Río Rosario		Laventan	12.4	13.1	60	15	Forasiepi et al 2006, tesis Sergio
Acyon_tricuspidatus	extinct	Sparassodonta	Hathliacynidae	AR	Santa Cruz	Barrancas del Río Santa Cruz	Santa Cruz	Santacrucian	15.63	17.22	32	6.51	Chornogubsky, L., Abello, M. and Barmak, G. 2020. The Metatheria from the río Santa Cruz (Santa Cruz formation, early-middle Miocene, Argentina): history and new records. Publicación Electrónica de La Asociación Paleontológica Argentina 19: 62–84.
Acyon_tricuspidatus	extinct	Sparassodonta	Hathliacynidae	AR	Santa Cruz	Monte Observación	Santa Cruz	Santacrucian	16.3	17.8	46	6.51	Chornogubsky, L., Abello, M. and Barmak, G. 2020. The Metatheria from the río Santa Cruz (Santa Cruz formation, early-middle Miocene, Argentina): history and new records. Publicación Electrónica de La Asociación Paleontológica Argentina 19: 62–84.
Acyon_tricuspidatus	extinct	Sparassodonta	Hathliacynidae	AR	Santa Cruz	Shehuén	Santa Cruz	Santacrucian	16.71	19.58	53	6.51	Marshall, L.G. 1981. Review of the Hathlyacyninae, an extinct subfamily of South American ‘Dog-like’ Marsupials. Fieldiana Geology 7: 1–120.
Allqokirus_australis	extinct	Sparassodonta	Mayulestidae	BO	Cochabamba	Tiupampa	Santa Lucía	Tiupampan	64.866	65.075	56	0.34	Marshall y de Muizon 1988, de Muizon et al 2018
Allqokirus_australis	extinct	Sparassodonta	Mayulestidae	BO	Cochabamba	Tiupampa	Santa Lucía	Tiupampan	64.866	65.075	56	0.34	Marshall y de Muizon 1988, de Muizon et al 2018
Allqokirus_australis	extinct	Sparassodonta	Mayulestidae	BO	Cochabamba	Tiupampa	Santa Lucía	Tiupampan	64.866	65.075	56	0.34	Marshall y de Muizon 1988, de Muizon et al 2018
Allqokirus_australis	extinct	Sparassodonta	Mayulestidae	BO	Cochabamba	Tiupampa	Santa Lucía	Tiupampan	64.866	65.075	56	0.34	Marshall y de Muizon 1988, de Muizon et al 2018
Allqokirus_australis	extinct	Sparassodonta	Mayulestidae	BO	Cochabamba	Tiupampa	Santa Lucía	Tiupampan	64.866	65.075	56	0.34	Marshall y de Muizon 1988, de Muizon et al 2018
Anachlysictis_gracilis	extinct	Sparassodonta	Thylacosmilidae	CO	Huila	La Venta (Duke locality 75)	La Victoria	Laventan	12.49	13.34	70	17	Goin, F.J. 1997. New clues for understanding Neogene Marsupial radiations. In: Kay, S.I.P.F., R.H. Madden, R.L. Cifelli and J. Flynn (Eds.) , A history of the Neotropical Fauna. Vertebrate paleobiology of the Miocene in Colombia, Smithsonian Institution Press, Washington D. C., pp. 187–206.
Angelocabrerus_daptes_(nomen_dubius)	extinct	Sparassodonta	Sparassodonta_ND	AR	Chubut	Gran Barranca	Sarmiento (Gran Barranca mb)	Casamayoran	39	41.6	15	20.5	Marshall, L.G. 1978. Evolution of the Borhyaenidae, extinct south american predaceous marsupials. University of California Publications in Geological Science 17: 1–89.
Arctodictis_munizi	extinct	Sparassodonta	Borhyaenidae	AR	Santa Cruz	Monte León	Santa Cruz	Santacrucian	16.2	17.8	45	43.87	Marshall, L.G. 1978. Evolution of the Borhyaenidae, extinct south american predaceous marsupials. University of California Publications in Geological Science 17: 1–89.
Arctodictis_munizi	extinct	Sparassodonta	Borhyaenidae	AR	Santa Cruz	Monte León	Santa Cruz	Santacrucian	16.2	17.8	45	43.87	Marshall, L.G. 1978. Evolution of the Borhyaenidae, extinct south american predaceous marsupials. University of California Publications in Geological Science 17: 1–89.
Arctodictis_munizi	extinct	Sparassodonta	Borhyaenidae	AR	Santa Cruz	Monte Tigre - Cañadón Totoras	Santa Cruz (Ea La Costa mb)	Santacrucian	16.88	17.41	47	43.87	Forasiepi, A., Goin, F.J. and Tauber, A.A. 2004. Las especies de Arctodictis Mercerat, 1891 (Methateria,Borhyaenidae), grandes Carnívoros del Mioceno de América del Sur. Revista Española de Paleontología 19: 1–22.
Arctodictis_munizi	extinct	Sparassodonta	Borhyaenidae	AR	Santa Cruz	Monte Tigre - Cañadón Totoras	Santa Cruz (Ea La Costa mb)	Santacrucian	16.88	17.41	47	43.87	Forasiepi, A., Goin, F.J. and Tauber, A.A. 2004. Las especies de Arctodictis Mercerat, 1891 (Methateria,Borhyaenidae), grandes Carnívoros del Mioceno de América del Sur. Revista Española de Paleontología 19: 1–22.
Arctodictis_munizi	extinct	Sparassodonta	Borhyaenidae	AR	Santa Cruz	Puesto Estancia La Costa	Santa Cruz	Santacrucian	17.41	17.7	49	43.87	Marshall, L.G. 1978. Evolution of the Borhyaenidae, extinct south american predaceous marsupials. University of California Publications in Geological Science 17: 1–89.
Arctodictis_munizi	extinct	Sparassodonta	Borhyaenidae	AR	Santa Cruz	Puesto Estancia La Costa	Santa Cruz	Santacrucian	17.41	17.7	49	43.87	Marshall, L.G. 1978. Evolution of the Borhyaenidae, extinct south american predaceous marsupials. University of California Publications in Geological Science 17: 1–89.
Arctodictis_munizi	extinct	Sparassodonta	Borhyaenidae	AR	Santa Cruz	Puesto Estancia La Costa	Santa Cruz	Santacrucian	17.41	17.7	49	43.87	Marshall, L.G. 1978. Evolution of the Borhyaenidae, extinct south american predaceous marsupials. University of California Publications in Geological Science 17: 1–89.
Arctodictis_sinclairi	extinct	Sparassodonta	Borhyaenidae	AR	Chubut	Gran Barranca	Sarmiento (Colhue Huapi mb)	Colhuehuapian	20.5	21	14	40	Marshall, L.G. 1978. Evolution of the Borhyaenidae, extinct south american predaceous marsupials. University of California Publications in Geological Science 17: 1–89.
Arctodictis_sinclairi	extinct	Sparassodonta	Borhyaenidae	AR	Chubut	Gran Barranca	Sarmiento (Colhue Huapi mb)	Colhuehuapian	20.5	21	14	40	Marshall, L.G. 1978. Evolution of the Borhyaenidae, extinct south american predaceous marsupials. University of California Publications in Geological Science 17: 1–89.
Arctodictis_sinclairi	extinct	Sparassodonta	Borhyaenidae	AR	Chubut	Gran Barranca	Sarmiento (Colhue Huapi mb)	Colhuehuapian	20.5	21	14	40	Marshall, L.G. 1978. Evolution of the Borhyaenidae, extinct south american predaceous marsupials. University of California Publications in Geological Science 17: 1–89.
Arctodictis_sinclairi	extinct	Sparassodonta	Borhyaenidae	AR	Chubut	Gran Barranca	Sarmiento (Colhue Huapi mb)	Colhuehuapian	20.5	21	14	40	Marshall, L.G. 1978. Evolution of the Borhyaenidae, extinct south american predaceous marsupials. University of California Publications in Geological Science 17: 1–89.
Arctodictis_sinclairi	extinct	Sparassodonta	Borhyaenidae	AR	Chubut	Gran Barranca	Sarmiento (Colhue Huapi mb)	Colhuehuapian	20.5	21	14	40	Marshall, L.G. 1978. Evolution of the Borhyaenidae, extinct south american predaceous marsupials. University of California Publications in Geological Science 17: 1–89.
Arctodictis_sinclairi	extinct	Sparassodonta	Borhyaenidae	AR	Chubut	Gran Barranca	Sarmiento (Colhue Huapi mb)	Colhuehuapian	20.5	21	14	40	Marshall, L.G. 1978. Evolution of the Borhyaenidae, extinct south american predaceous marsupials. University of California Publications in Geological Science 17: 1–89.
Arctodictis_sinclairi	extinct	Sparassodonta	Borhyaenidae	AR	Chubut	Gran Barranca	Sarmiento (Colhue Huapi mb)	Colhuehuapian	20.5	21	14	40	Marshall, L.G. 1978. Evolution of the Borhyaenidae, extinct south american predaceous marsupials. University of California Publications in Geological Science 17: 1–89.
Arctodictis_sinclairi	extinct	Sparassodonta	Borhyaenidae	AR	Chubut	Gran Barranca	Sarmiento (Colhue Huapi mb)	Colhuehuapian	20.5	21	14	40	Marshall, L.G. 1978. Evolution of the Borhyaenidae, extinct south american predaceous marsupials. University of California Publications in Geological Science 17: 1–89.
Arctodictis_sinclairi	extinct	Sparassodonta	Borhyaenidae	AR	Chubut	Gran Barranca	Sarmiento (Colhue Huapi mb)	Colhuehuapian	20.5	21	14	40	Marshall, L.G. 1978. Evolution of the Borhyaenidae, extinct south american predaceous marsupials. University of California Publications in Geological Science 17: 1–89.
Arctodictis_sinclairi	extinct	Sparassodonta	Borhyaenidae	AR	Chubut	Gran Barranca	Sarmiento (Colhue Huapi mb)	Colhuehuapian	20.5	21	14	40	Marshall, L.G. 1978. Evolution of the Borhyaenidae, extinct south american predaceous marsupials. University of California Publications in Geological Science 17: 1–89.
Argyrolestes_peralestinus_(nomen_dubius)	extinct	Sparassodonta	Sparassodonta_ND	AR		Patagonia		Casamayoran	39.5	45	55	4.95	Marshall, L.G. 1978. Evolution of the Borhyaenidae, extinct south american predaceous marsupials. University of California Publications in Geological Science 17: 1–89.
Arminiheringia_auceta	extinct	Sparassodonta	Proborhyaenidae	AR	Chubut	Gran Barranca	Sarmiento (Gran Barranca mb)	Casamayoran	39	41.6	15	31.5	tesis Sergio
Arminiheringia_auceta	extinct	Sparassodonta	Proborhyaenidae	AR	Chubut	Gran Barranca	Sarmiento (Gran Barranca mb)	Casamayoran	39	41.6	15	31.5	tesis Sergio
Arminiheringia_contigua	extinct	Sparassodonta	Proborhyaenidae	AR	Chubut	Orillas de Río Chico	Sarmiento (Gran Barranca mb)	Casamayoran	39	41.6	19	18.5	Ameghino, F. 1904. Nuevas especies de mamíferos cretáceos y terciarios de la República Argentina. Anales de La Sociedad Científica Argentina1 56–58.
Australogale_leptognathus	extinct	Sparassodonta		BO	Tarija	Quebrada Honda		Laventan	12.4	13.1	59	0.84	Engelman et al 2018
Australohyaena_antiqua	extinct	Sparassodonta	Borhyaenidae	AR	Chubut	Cabeza Blanca	Sarmiento	Deseadan	23	30	11	67	Patterson, B. and Marshall, L.G. 1978. The Deseadan, Early Oligocene, Marsupialia of South America. Fieldiana Geology 41: 37–100.
Australohyaena_antiqua	extinct	Sparassodonta	Borhyaenidae	AR	Chubut	Gran Barranca	Sarmiento (Puesto Almendra Sup mb)	Deseadan	26.3	29.2	16	67	Patterson, B. and Marshall, L.G. 1978. The Deseadan, Early Oligocene, Marsupialia of South America. Fieldiana Geology 41: 37–100.
Australohyaena_antiqua	extinct	Sparassodonta	Borhyaenidae	AR	Santa Cruz	La Flecha	Sarmiento	Deseadan	23	30	43	67	Patterson, B. and Marshall, L.G. 1978. The Deseadan, Early Oligocene, Marsupialia of South America. Fieldiana Geology 41: 37–100.
Australohyaena_antiqua	extinct	Sparassodonta	Borhyaenidae	AR	Santa Cruz	La Flecha	Sarmiento	Deseadan	23	30	43	67	Patterson, B. and Marshall, L.G. 1978. The Deseadan, Early Oligocene, Marsupialia of South America. Fieldiana Geology 41: 37–100.
Australohyaena_antiqua	extinct	Sparassodonta	Borhyaenidae	AR	Santa Cruz	Pico Truncado	Sarmiento	Deseadan	23	30	48	67	Patterson, B. and Marshall, L.G. 1978. The Deseadan, Early Oligocene, Marsupialia of South America. Fieldiana Geology 41: 37–100.
Borhyaena_macrodonta	extinct	Sparassodonta	Borhyaenidae	AR	Chubut	Gran Barranca	Sarmiento (Colhue Huapi mb)	Colhuehuapian	20.5	21	14	32.97	Marshall, L.G. 1978. Evolution of the Borhyaenidae, extinct south american predaceous marsupials. University of California Publications in Geological Science 17: 1–89.
Borhyaena_macrodonta	extinct	Sparassodonta	Borhyaenidae	AR	Chubut	Gran Barranca	Sarmiento (Colhue Huapi mb)	Colhuehuapian	20.5	21	14	32.97	Marshall, L.G. 1978. Evolution of the Borhyaenidae, extinct south american predaceous marsupials. University of California Publications in Geological Science 17: 1–89.
Borhyaena_macrodonta	extinct	Sparassodonta	Borhyaenidae	AR	Chubut	Gran Barranca	Sarmiento (Colhue Huapi mb)	Colhuehuapian	20.5	21	14	32.97	Marshall, L.G. 1978. Evolution of the Borhyaenidae, extinct south american predaceous marsupials. University of California Publications in Geological Science 17: 1–89.
Borhyaena_macrodonta	extinct	Sparassodonta	Borhyaenidae	AR	Chubut	La Curandera		Colhuehuapian	20.1	21	17	32.97	Goin, F., Abello, A., Bellosi, E., Kay, R., Madden, R. and Carlini, A. 2007. Los Metatheria sudamericanos de comienzos del neógeno (Mioceno Temprano, Edad-mamífero Colhuehuapense). Parte I: Introducción, Didelphimorphia y Sparassodonta. Ameghiniana 44: 29–71.
Borhyaena_macrodonta	extinct	Sparassodonta	Borhyaenidae	AR	Chubut	Puesto Almendra	Sarmiento (Colhue Huapi mb)	Colhuehuapian	20.5	21	20	32.97	Goin, F., Abello, A., Bellosi, E., Kay, R., Madden, R. and Carlini, A. 2007. Los Metatheria sudamericanos de comienzos del neógeno (Mioceno Temprano, Edad-mamífero Colhuehuapense). Parte I: Introducción, Didelphimorphia y Sparassodonta. Ameghiniana 44: 29–71.
Borhyaena_tuberata	extinct	Sparassodonta	Borhyaenidae	AR	Santa Cruz	Anfiteatro	Santa Cruz (Ea La Costa mb)	Santacrucian	17.49	17.6	29	36.4	Prevosti, F.J., Forasiepi, A.M., Ercoli, M.D. and Turazzini, G.F. 2012. Paleoecology of the mammalian carnivores (Metatheria, Sparassodonta) of the Santa Cruz Formation (late Early Miocene). In: Vizcaino, S.F., R.F. Kay and M.S. Bargo (Eds.) , Early Miocene paleobiology in Patagonia, Cambridge University Press, Cambridge, pp. 173–193.
Borhyaena_tuberata	extinct	Sparassodonta	Borhyaenidae	AR	Santa Cruz	Barrancas Blancas (Ea. Aguada Grande)	Santa Cruz	Santacrucian	16.49	17.04	30	36.4	Chornogubsky, L., Abello, M. and Barmak, G. 2020. The Metatheria from the río Santa Cruz (Santa Cruz formation, early-middle Miocene, Argentina): history and new records. Publicación Electrónica de La Asociación Paleontológica Argentina 19: 62–84.
Borhyaena_tuberata	extinct	Sparassodonta	Borhyaenidae	AR	Santa Cruz	Campo Barranca	Santa Cruz (Ea La Costa mb)	Santacrucian	17.49	17.6	33	36.4	Prevosti, F.J., Forasiepi, A.M., Ercoli, M.D. and Turazzini, G.F. 2012. Paleoecology of the mammalian carnivores (Metatheria, Sparassodonta) of the Santa Cruz Formation (late Early Miocene). In: Vizcaino, S.F., R.F. Kay and M.S. Bargo (Eds.) , Early Miocene paleobiology in Patagonia, Cambridge University Press, Cambridge, pp. 173–193.
Borhyaena_tuberata	extinct	Sparassodonta	Borhyaenidae	AR	Santa Cruz	Cañadón Silva	Santa Cruz	Santacrucian	17.41	17.6	35	36.4	Prevosti, F.J., Forasiepi, A.M., Ercoli, M.D. and Turazzini, G.F. 2012. Paleoecology of the mammalian carnivores (Metatheria, Sparassodonta) of the Santa Cruz Formation (late Early Miocene). In: Vizcaino, S.F., R.F. Kay and M.S. Bargo (Eds.) , Early Miocene paleobiology in Patagonia, Cambridge University Press, Cambridge, pp. 173–193.
Borhyaena_tuberata	extinct	Sparassodonta	Borhyaenidae	AR	Santa Cruz	Cañadón Silva	Santa Cruz	Santacrucian	17.41	17.6	35	36.4	Prevosti, F.J., Forasiepi, A.M., Ercoli, M.D. and Turazzini, G.F. 2012. Paleoecology of the mammalian carnivores (Metatheria, Sparassodonta) of the Santa Cruz Formation (late Early Miocene). In: Vizcaino, S.F., R.F. Kay and M.S. Bargo (Eds.) , Early Miocene paleobiology in Patagonia, Cambridge University Press, Cambridge, pp. 173–193.
Borhyaena_tuberata	extinct	Sparassodonta	Borhyaenidae	AR	Santa Cruz	Cañadón Silva	Santa Cruz	Santacrucian	17.41	17.6	35	36.4	Prevosti, F.J., Forasiepi, A.M., Ercoli, M.D. and Turazzini, G.F. 2012. Paleoecology of the mammalian carnivores (Metatheria, Sparassodonta) of the Santa Cruz Formation (late Early Miocene). In: Vizcaino, S.F., R.F. Kay and M.S. Bargo (Eds.) , Early Miocene paleobiology in Patagonia, Cambridge University Press, Cambridge, pp. 173–193.
Borhyaena_tuberata	extinct	Sparassodonta	Borhyaenidae	AR	Santa Cruz	Cañadón Silva	Santa Cruz	Santacrucian	17.41	17.6	35	36.4	Prevosti, F.J., Forasiepi, A.M., Ercoli, M.D. and Turazzini, G.F. 2012. Paleoecology of the mammalian carnivores (Metatheria, Sparassodonta) of the Santa Cruz Formation (late Early Miocene). In: Vizcaino, S.F., R.F. Kay and M.S. Bargo (Eds.) , Early Miocene paleobiology in Patagonia, Cambridge University Press, Cambridge, pp. 173–193.
Borhyaena_tuberata	extinct	Sparassodonta	Borhyaenidae	AR	Santa Cruz	Estancia La Costa	Santa Cruz	Santacrucian	17.41	17.7	38	36.4	Prevosti, F.J., Forasiepi, A.M., Ercoli, M.D. and Turazzini, G.F. 2012. Paleoecology of the mammalian carnivores (Metatheria, Sparassodonta) of the Santa Cruz Formation (late Early Miocene). In: Vizcaino, S.F., R.F. Kay and M.S. Bargo (Eds.) , Early Miocene paleobiology in Patagonia, Cambridge University Press, Cambridge, pp. 173–193.
Borhyaena_tuberata	extinct	Sparassodonta	Borhyaenidae	AR	Santa Cruz	Karaiken	Santa Cruz	Santacrucian	15.7	18.5	40	36.4	Prevosti, F.J., Forasiepi, A.M., Ercoli, M.D. and Turazzini, G.F. 2012. Paleoecology of the mammalian carnivores (Metatheria, Sparassodonta) of the Santa Cruz Formation (late Early Miocene). In: Vizcaino, S.F., R.F. Kay and M.S. Bargo (Eds.) , Early Miocene paleobiology in Patagonia, Cambridge University Press, Cambridge, pp. 173–193.
Borhyaena_tuberata	extinct	Sparassodonta	Borhyaenidae	AR	Santa Cruz	La Cueva	Santa Cruz	Santacrucian	16.3	17.8	42	36.4	Prevosti, F.J., Forasiepi, A.M., Ercoli, M.D. and Turazzini, G.F. 2012. Paleoecology of the mammalian carnivores (Metatheria, Sparassodonta) of the Santa Cruz Formation (late Early Miocene). In: Vizcaino, S.F., R.F. Kay and M.S. Bargo (Eds.) , Early Miocene paleobiology in Patagonia, Cambridge University Press, Cambridge, pp. 173–193.
Borhyaena_tuberata	extinct	Sparassodonta	Borhyaenidae	AR	Santa Cruz	Monte León	Santa Cruz	Santacrucian	16.2	17.8	45	36.4	Chornogubsky, L., Abello, M. and Barmak, G. 2020. The Metatheria from the río Santa Cruz (Santa Cruz formation, early-middle Miocene, Argentina): history and new records. Publicación Electrónica de La Asociación Paleontológica Argentina 19: 62–84.
Borhyaena_tuberata	extinct	Sparassodonta	Borhyaenidae	AR	Santa Cruz	Monte León	Santa Cruz	Santacrucian	16.2	17.8	45	36.4	Chornogubsky, L., Abello, M. and Barmak, G. 2020. The Metatheria from the río Santa Cruz (Santa Cruz formation, early-middle Miocene, Argentina): history and new records. Publicación Electrónica de La Asociación Paleontológica Argentina 19: 62–84.
Borhyaena_tuberata	extinct	Sparassodonta	Borhyaenidae	AR	Santa Cruz	Monte León	Santa Cruz	Santacrucian	16.2	17.8	45	36.4	Chornogubsky, L., Abello, M. and Barmak, G. 2020. The Metatheria from the río Santa Cruz (Santa Cruz formation, early-middle Miocene, Argentina): history and new records. Publicación Electrónica de La Asociación Paleontológica Argentina 19: 62–84.
Borhyaena_tuberata	extinct	Sparassodonta	Borhyaenidae	AR	Santa Cruz	Monte León	Santa Cruz	Santacrucian	16.2	17.8	45	36.4	Chornogubsky, L., Abello, M. and Barmak, G. 2020. The Metatheria from the río Santa Cruz (Santa Cruz formation, early-middle Miocene, Argentina): history and new records. Publicación Electrónica de La Asociación Paleontológica Argentina 19: 62–84.
Borhyaena_tuberata	extinct	Sparassodonta	Borhyaenidae	AR	Santa Cruz	Monte Observación	Santa Cruz	Santacrucian	16.3	17.8	46	36.4	Marshall, L.G. 1978. Evolution of the Borhyaenidae, extinct south american predaceous marsupials. University of California Publications in Geological Science 17: 1–89.
Borhyaena_tuberata	extinct	Sparassodonta	Borhyaenidae	AR	Santa Cruz	Monte Observación	Santa Cruz	Santacrucian	16.3	17.8	46	36.4	Marshall, L.G. 1978. Evolution of the Borhyaenidae, extinct south american predaceous marsupials. University of California Publications in Geological Science 17: 1–89.
Borhyaena_tuberata	extinct	Sparassodonta	Borhyaenidae	AR	Santa Cruz	Monte Observación	Santa Cruz	Santacrucian	16.3	17.8	46	36.4	Marshall, L.G. 1978. Evolution of the Borhyaenidae, extinct south american predaceous marsupials. University of California Publications in Geological Science 17: 1–89.
Borhyaena_tuberata	extinct	Sparassodonta	Borhyaenidae	AR	Santa Cruz	Monte Observación	Santa Cruz	Santacrucian	16.3	17.8	46	36.4	Marshall, L.G. 1978. Evolution of the Borhyaenidae, extinct south american predaceous marsupials. University of California Publications in Geological Science 17: 1–89.
Borhyaena_tuberata	extinct	Sparassodonta	Borhyaenidae	AR	Santa Cruz	Monte Observación	Santa Cruz	Santacrucian	16.3	17.8	46	36.4	Marshall, L.G. 1978. Evolution of the Borhyaenidae, extinct south american predaceous marsupials. University of California Publications in Geological Science 17: 1–89.
Borhyaena_tuberata	extinct	Sparassodonta	Borhyaenidae	AR	Santa Cruz	Monte Observación	Santa Cruz	Santacrucian	16.3	17.8	46	36.4	Marshall, L.G. 1978. Evolution of the Borhyaenidae, extinct south american predaceous marsupials. University of California Publications in Geological Science 17: 1–89.
Borhyaena_tuberata	extinct	Sparassodonta	Borhyaenidae	AR	Santa Cruz	Monte Observación	Santa Cruz	Santacrucian	16.3	17.8	46	36.4	Marshall, L.G. 1978. Evolution of the Borhyaenidae, extinct south american predaceous marsupials. University of California Publications in Geological Science 17: 1–89.
Borhyaena_tuberata	extinct	Sparassodonta	Borhyaenidae	AR	Santa Cruz	Monte Observación	Santa Cruz	Santacrucian	16.3	17.8	46	36.4	Marshall, L.G. 1978. Evolution of the Borhyaenidae, extinct south american predaceous marsupials. University of California Publications in Geological Science 17: 1–89.
Borhyaena_tuberata	extinct	Sparassodonta	Borhyaenidae	AR	Santa Cruz	Monte Observación	Santa Cruz	Santacrucian	16.3	17.8	46	36.4	Marshall, L.G. 1978. Evolution of the Borhyaenidae, extinct south american predaceous marsupials. University of California Publications in Geological Science 17: 1–89.
Borhyaena_tuberata	extinct	Sparassodonta	Borhyaenidae	AR	Santa Cruz	Monte Observación	Santa Cruz	Santacrucian	16.3	17.8	46	36.4	Marshall, L.G. 1978. Evolution of the Borhyaenidae, extinct south american predaceous marsupials. University of California Publications in Geological Science 17: 1–89.
Borhyaena_tuberata	extinct	Sparassodonta	Borhyaenidae	AR	Santa Cruz	Monte Observación	Santa Cruz	Santacrucian	16.3	17.8	46	36.4	Marshall, L.G. 1978. Evolution of the Borhyaenidae, extinct south american predaceous marsupials. University of California Publications in Geological Science 17: 1–89.
Borhyaena_tuberata	extinct	Sparassodonta	Borhyaenidae	AR	Santa Cruz	Monte Observación	Santa Cruz	Santacrucian	16.3	17.8	46	36.4	Marshall, L.G. 1978. Evolution of the Borhyaenidae, extinct south american predaceous marsupials. University of California Publications in Geological Science 17: 1–89.
Borhyaena_tuberata	extinct	Sparassodonta	Borhyaenidae	AR	Santa Cruz	Monte Tigre - Cañadón Totoras	Santa Cruz	Santacrucian	16.88	17.41	47	36.4	Marshall, L.G. 1978. Evolution of the Borhyaenidae, extinct south american predaceous marsupials. University of California Publications in Geological Science 17: 1–89.
Borhyaena_tuberata	extinct	Sparassodonta	Borhyaenidae	AR	Santa Cruz	Puesto Estancia La Costa	Santa Cruz	Santacrucian	17.41	17.7	49	36.4	Prevosti, F.J., Forasiepi, A.M., Ercoli, M.D. and Turazzini, G.F. 2012. Paleoecology of the mammalian carnivores (Metatheria, Sparassodonta) of the Santa Cruz Formation (late Early Miocene). In: Vizcaino, S.F., R.F. Kay and M.S. Bargo (Eds.) , Early Miocene paleobiology in Patagonia, Cambridge University Press, Cambridge, pp. 173–193.
Borhyaena_tuberata	extinct	Sparassodonta	Borhyaenidae	AR	Santa Cruz	Puesto Estancia La Costa	Santa Cruz	Santacrucian	17.41	17.7	49	36.4	Prevosti, F.J., Forasiepi, A.M., Ercoli, M.D. and Turazzini, G.F. 2012. Paleoecology of the mammalian carnivores (Metatheria, Sparassodonta) of the Santa Cruz Formation (late Early Miocene). In: Vizcaino, S.F., R.F. Kay and M.S. Bargo (Eds.) , Early Miocene paleobiology in Patagonia, Cambridge University Press, Cambridge, pp. 173–193.
Borhyaena_tuberata	extinct	Sparassodonta	Borhyaenidae	AR	Santa Cruz	Puesto Estancia La Costa	Santa Cruz	Santacrucian	17.41	17.7	49	36.4	Prevosti, F.J., Forasiepi, A.M., Ercoli, M.D. and Turazzini, G.F. 2012. Paleoecology of the mammalian carnivores (Metatheria, Sparassodonta) of the Santa Cruz Formation (late Early Miocene). In: Vizcaino, S.F., R.F. Kay and M.S. Bargo (Eds.) , Early Miocene paleobiology in Patagonia, Cambridge University Press, Cambridge, pp. 173–193.
Borhyaena_tuberata	extinct	Sparassodonta	Borhyaenidae	AR	Santa Cruz	Puesto Estancia La Costa	Santa Cruz	Santacrucian	17.41	17.7	49	36.4	Prevosti, F.J., Forasiepi, A.M., Ercoli, M.D. and Turazzini, G.F. 2012. Paleoecology of the mammalian carnivores (Metatheria, Sparassodonta) of the Santa Cruz Formation (late Early Miocene). In: Vizcaino, S.F., R.F. Kay and M.S. Bargo (Eds.) , Early Miocene paleobiology in Patagonia, Cambridge University Press, Cambridge, pp. 173–193.
Borhyaena_tuberata	extinct	Sparassodonta	Borhyaenidae	AR	Santa Cruz	Puesto Estancia La Costa	Santa Cruz	Santacrucian	17.41	17.7	49	36.4	Prevosti, F.J., Forasiepi, A.M., Ercoli, M.D. and Turazzini, G.F. 2012. Paleoecology of the mammalian carnivores (Metatheria, Sparassodonta) of the Santa Cruz Formation (late Early Miocene). In: Vizcaino, S.F., R.F. Kay and M.S. Bargo (Eds.) , Early Miocene paleobiology in Patagonia, Cambridge University Press, Cambridge, pp. 173–193.
Borhyaena_tuberata	extinct	Sparassodonta	Borhyaenidae	AR	Santa Cruz	Puesto Estancia La Costa	Santa Cruz	Santacrucian	17.41	17.7	49	36.4	Prevosti, F.J., Forasiepi, A.M., Ercoli, M.D. and Turazzini, G.F. 2012. Paleoecology of the mammalian carnivores (Metatheria, Sparassodonta) of the Santa Cruz Formation (late Early Miocene). In: Vizcaino, S.F., R.F. Kay and M.S. Bargo (Eds.) , Early Miocene paleobiology in Patagonia, Cambridge University Press, Cambridge, pp. 173–193.
Borhyaena_tuberata	extinct	Sparassodonta	Borhyaenidae	AR	Santa Cruz	Puesto Estancia La Costa	Santa Cruz	Santacrucian	17.41	17.7	49	36.4	Prevosti, F.J., Forasiepi, A.M., Ercoli, M.D. and Turazzini, G.F. 2012. Paleoecology of the mammalian carnivores (Metatheria, Sparassodonta) of the Santa Cruz Formation (late Early Miocene). In: Vizcaino, S.F., R.F. Kay and M.S. Bargo (Eds.) , Early Miocene paleobiology in Patagonia, Cambridge University Press, Cambridge, pp. 173–193.
Borhyaena_tuberata	extinct	Sparassodonta	Borhyaenidae	AR	Santa Cruz	Puesto Estancia La Costa	Santa Cruz	Santacrucian	17.41	17.7	49	36.4	Prevosti, F.J., Forasiepi, A.M., Ercoli, M.D. and Turazzini, G.F. 2012. Paleoecology of the mammalian carnivores (Metatheria, Sparassodonta) of the Santa Cruz Formation (late Early Miocene). In: Vizcaino, S.F., R.F. Kay and M.S. Bargo (Eds.) , Early Miocene paleobiology in Patagonia, Cambridge University Press, Cambridge, pp. 173–193.
Borhyaena_tuberata	extinct	Sparassodonta	Borhyaenidae	AR	Santa Cruz	Puesto Estancia La Costa	Santa Cruz	Santacrucian	17.41	17.7	49	36.4	Prevosti, F.J., Forasiepi, A.M., Ercoli, M.D. and Turazzini, G.F. 2012. Paleoecology of the mammalian carnivores (Metatheria, Sparassodonta) of the Santa Cruz Formation (late Early Miocene). In: Vizcaino, S.F., R.F. Kay and M.S. Bargo (Eds.) , Early Miocene paleobiology in Patagonia, Cambridge University Press, Cambridge, pp. 173–193.
Borhyaena_tuberata	extinct	Sparassodonta	Borhyaenidae	AR	Santa Cruz	Puesto Estancia La Costa	Santa Cruz	Santacrucian	17.41	17.7	49	36.4	Prevosti, F.J., Forasiepi, A.M., Ercoli, M.D. and Turazzini, G.F. 2012. Paleoecology of the mammalian carnivores (Metatheria, Sparassodonta) of the Santa Cruz Formation (late Early Miocene). In: Vizcaino, S.F., R.F. Kay and M.S. Bargo (Eds.) , Early Miocene paleobiology in Patagonia, Cambridge University Press, Cambridge, pp. 173–193.
Borhyaena_tuberata	extinct	Sparassodonta	Borhyaenidae	AR	Santa Cruz	Puesto Estancia La Costa	Santa Cruz	Santacrucian	17.41	17.7	49	36.4	Prevosti, F.J., Forasiepi, A.M., Ercoli, M.D. and Turazzini, G.F. 2012. Paleoecology of the mammalian carnivores (Metatheria, Sparassodonta) of the Santa Cruz Formation (late Early Miocene). In: Vizcaino, S.F., R.F. Kay and M.S. Bargo (Eds.) , Early Miocene paleobiology in Patagonia, Cambridge University Press, Cambridge, pp. 173–193.
Borhyaena_tuberata	extinct	Sparassodonta	Borhyaenidae	AR	Santa Cruz	Segundas Barrancas Blancas (Ea. Cordón Alto)	Santa Cruz	Santacrucian	15.63	16.32	51	36.4	Chornogubsky, L., Abello, M. and Barmak, G. 2020. The Metatheria from the río Santa Cruz (Santa Cruz formation, early-middle Miocene, Argentina): history and new records. Publicación Electrónica de La Asociación Paleontológica Argentina 19: 62–84.
Borhyaena_tuberata	extinct	Sparassodonta	Borhyaenidae	AR	Santa Cruz	Yegua Quemada	Santa Cruz	Santacrucian	16	18	54	36.4	Marshall, L.G. 1978. Evolution of the Borhyaenidae, extinct south american predaceous marsupials. University of California Publications in Geological Science 17: 1–89.
Borhyaena_tuberata	extinct	Sparassodonta	Borhyaenidae	AR	Santa Cruz	Yegua Quemada	Santa Cruz	Santacrucian	16	18	54	36.4	Marshall, L.G. 1978. Evolution of the Borhyaenidae, extinct south american predaceous marsupials. University of California Publications in Geological Science 17: 1–89.
Borhyaena_tuberata	extinct	Sparassodonta	Borhyaenidae	CL	Aysén	Alto Río Cisnes (loc 3)	Río Frías	Friasian	15.5	16.3	63	36.4	Marshall, L.G. 1990. Fossil marsupialia from the type Friasian Land Mammal Age (Miocene), Alto Río Cisnes, Aisen, Chile. Revista Geológica de Chile 17: 19–55.
Borhyaenidium_altiplanicus	extinct	Sparassodonta	Hathliacynidae	BO	La Paz	Achiri	Mauri (IV)	Late Miocene	8	10.35	57	1.16	Villarroel y Marshall 1983
Borhyaenidium_musteloides	extinct	Sparassodonta	Hathliacynidae	AR	La Pampa	Salinas Grandes de Hidalgo	Cerro Azul	lower “Huayquerian”	5.959	7.239	24	1.56	Marshall, L.G. 1981. Review of the Hathlyacyninae, an extinct subfamily of South American ‘Dog-like’ Marsupials. Fieldiana Geology 7: 1–120.
Borhyaenidium_riggsi	extinct	Sparassodonta	Hathliacynidae	AR	Catamarca	Puerta de Corral Quemado	Corral Quemado (level 32)	Chapadmalalan	2.9	3.66	10	1.98	Marshall, L.G. 1981. Review of the Hathlyacyninae, an extinct subfamily of South American ‘Dog-like’ Marsupials. Fieldiana Geology 7: 1–120.
Callistoe_vincei	extinct	Sparassodonta	Proborhyaenidae	AR	Salta	Pampa grande	Lower Lumbrera	Ypresian - Lutetian	46.2	52.5	27	23	Babot, M.J., Powell, J.E. and de Muizon, C. 2002. Callistoe vincei, a new Proborhyaenidae (Borhyaenoidea, Metatheria, Mammalia) from the Early Eocene of Argentina. Geobios 35: 615–629.
Callistoe_vincei	extinct	Sparassodonta	Proborhyaenidae	AR	Salta	Pampa grande	Lower Lumbrera	Ypresian - Lutetian	46.2	52.5	27	23	Babot, M.J., Powell, J.E. and de Muizon, C. 2002. Callistoe vincei, a new Proborhyaenidae (Borhyaenoidea, Metatheria, Mammalia) from the Early Eocene of Argentina. Geobios 35: 615–629.
Chasicostylus_castroi	extinct	Sparassodonta	Hathliacynidae	AR	Buenos Aires	Arroyo Chasicó	Arroyo Chasicó	Chasicoan	9.07	9.43	1	8.27	Reig, O.A. 1957. Nota previa sobre los marsupiales de la Formación Chasicó. Ameghiniana 1: 27–31.
Chlorocyon_phantasma	extinct	Sparassodonta	Borhyaenoidea_basal	CL	O'Higgins	Estero Los Helados	Abanico	Mustersan	35.5	37.4	66	5.9	Engelman, R.K., Flynn, J.J., Gans, P., Wyss, A.R. and Croft, D.A. 2018. Chlorocyon phantasma, a Late Eocene Borhyaenoid (Mammalia: Metatheria: Sparassodonta) from the Los Helados Locality, Andean Main Range, Central Chile. American Museum Novitates 3918: 1–22.
Cladosictis_centralis	extinct	Sparassodonta	Hathliacynidae	AR	Chubut	Gran Barranca	Sarmiento (Colhue Huapi mb)	Colhuehuapian	20.5	21	14	3.9	Marshall, L.G. 1981. Review of the Hathlyacyninae, an extinct subfamily of South American ‘Dog-like’ Marsupials. Fieldiana Geology 7: 1–120.
Cladosictis_centralis	extinct	Sparassodonta	Hathliacynidae	AR	Chubut	Gran Barranca	Sarmiento (Colhue Huapi mb)	Colhuehuapian	20.5	21	14	3.9	Marshall, L.G. 1981. Review of the Hathlyacyninae, an extinct subfamily of South American ‘Dog-like’ Marsupials. Fieldiana Geology 7: 1–120.
Cladosictis_centralis	extinct	Sparassodonta	Hathliacynidae	AR	Chubut	Gran Barranca	Sarmiento (Colhue Huapi mb)	Colhuehuapian	20.5	21	14	3.9	Marshall, L.G. 1981. Review of the Hathlyacyninae, an extinct subfamily of South American ‘Dog-like’ Marsupials. Fieldiana Geology 7: 1–120.
Cladosictis_centralis	extinct	Sparassodonta	Hathliacynidae	AR	Chubut	Gran Barranca	Sarmiento (Colhue Huapi mb)	Colhuehuapian	20.5	21	14	3.9	Marshall, L.G. 1981. Review of the Hathlyacyninae, an extinct subfamily of South American ‘Dog-like’ Marsupials. Fieldiana Geology 7: 1–120.
Cladosictis_centralis	extinct	Sparassodonta	Hathliacynidae	AR	Chubut	Gran Barranca	Sarmiento (Colhue Huapi mb)	Colhuehuapian	20.5	21	14	3.9	Marshall, L.G. 1981. Review of the Hathlyacyninae, an extinct subfamily of South American ‘Dog-like’ Marsupials. Fieldiana Geology 7: 1–120.
Cladosictis_centralis	extinct	Sparassodonta	Hathliacynidae	AR	Chubut	Gran Barranca	Sarmiento (Colhue Huapi mb)	Colhuehuapian	20.5	21	14	3.9	Marshall, L.G. 1981. Review of the Hathlyacyninae, an extinct subfamily of South American ‘Dog-like’ Marsupials. Fieldiana Geology 7: 1–120.
Cladosictis_patagonica	extinct	Sparassodonta	Hathliacynidae	AR	Santa Cruz	Anfiteatro	Santa Cruz (Ea La Costa mb)	Santacrucian	17.49	17.6	29	6.6	Prevosti, F.J., Forasiepi, A.M., Ercoli, M.D. and Turazzini, G.F. 2012. Paleoecology of the mammalian carnivores (Metatheria, Sparassodonta) of the Santa Cruz Formation (late Early Miocene). In: Vizcaino, S.F., R.F. Kay and M.S. Bargo (Eds.) , Early Miocene paleobiology in Patagonia, Cambridge University Press, Cambridge, pp. 173–193.
Cladosictis_patagonica	extinct	Sparassodonta	Hathliacynidae	AR	Santa Cruz	Anfiteatro	Santa Cruz (Ea La Costa mb)	Santacrucian	17.49	17.6	29	6.6	Prevosti, F.J., Forasiepi, A.M., Ercoli, M.D. and Turazzini, G.F. 2012. Paleoecology of the mammalian carnivores (Metatheria, Sparassodonta) of the Santa Cruz Formation (late Early Miocene). In: Vizcaino, S.F., R.F. Kay and M.S. Bargo (Eds.) , Early Miocene paleobiology in Patagonia, Cambridge University Press, Cambridge, pp. 173–193.
Cladosictis_patagonica	extinct	Sparassodonta	Hathliacynidae	AR	Santa Cruz	Anfiteatro	Santa Cruz (Ea La Costa mb)	Santacrucian	17.49	17.6	29	6.6	Prevosti, F.J., Forasiepi, A.M., Ercoli, M.D. and Turazzini, G.F. 2012. Paleoecology of the mammalian carnivores (Metatheria, Sparassodonta) of the Santa Cruz Formation (late Early Miocene). In: Vizcaino, S.F., R.F. Kay and M.S. Bargo (Eds.) , Early Miocene paleobiology in Patagonia, Cambridge University Press, Cambridge, pp. 173–193.
Cladosictis_patagonica	extinct	Sparassodonta	Hathliacynidae	AR	Santa Cruz	Anfiteatro	Santa Cruz (Ea La Costa mb)	Santacrucian	17.49	17.6	29	6.6	Prevosti, F.J., Forasiepi, A.M., Ercoli, M.D. and Turazzini, G.F. 2012. Paleoecology of the mammalian carnivores (Metatheria, Sparassodonta) of the Santa Cruz Formation (late Early Miocene). In: Vizcaino, S.F., R.F. Kay and M.S. Bargo (Eds.) , Early Miocene paleobiology in Patagonia, Cambridge University Press, Cambridge, pp. 173–193.
Cladosictis_patagonica	extinct	Sparassodonta	Hathliacynidae	AR	Santa Cruz	Anfiteatro	Santa Cruz (Ea La Costa mb)	Santacrucian	17.49	17.6	29	6.6	Prevosti, F.J., Forasiepi, A.M., Ercoli, M.D. and Turazzini, G.F. 2012. Paleoecology of the mammalian carnivores (Metatheria, Sparassodonta) of the Santa Cruz Formation (late Early Miocene). In: Vizcaino, S.F., R.F. Kay and M.S. Bargo (Eds.) , Early Miocene paleobiology in Patagonia, Cambridge University Press, Cambridge, pp. 173–193.
Cladosictis_patagonica	extinct	Sparassodonta	Hathliacynidae	AR	Santa Cruz	Campo Barranca	Santa Cruz (Ea La Costa mb)	Santacrucian	17.49	17.6	33	6.6	Prevosti, F.J., Forasiepi, A.M., Ercoli, M.D. and Turazzini, G.F. 2012. Paleoecology of the mammalian carnivores (Metatheria, Sparassodonta) of the Santa Cruz Formation (late Early Miocene). In: Vizcaino, S.F., R.F. Kay and M.S. Bargo (Eds.) , Early Miocene paleobiology in Patagonia, Cambridge University Press, Cambridge, pp. 173–193.
Cladosictis_patagonica	extinct	Sparassodonta	Hathliacynidae	AR	Santa Cruz	Cañadón de Las Vacas	Santa Cruz	Santacrucian	16	18	34	6.6	Marshall, L.G. 1981. Review of the Hathlyacyninae, an extinct subfamily of South American ‘Dog-like’ Marsupials. Fieldiana Geology 7: 1–120.
Cladosictis_patagonica	extinct	Sparassodonta	Hathliacynidae	AR	Santa Cruz	Cañadón de Las Vacas	Santa Cruz	Santacrucian	16	18	34	6.6	Marshall, L.G. 1981. Review of the Hathlyacyninae, an extinct subfamily of South American ‘Dog-like’ Marsupials. Fieldiana Geology 7: 1–120.
Cladosictis_patagonica	extinct	Sparassodonta	Hathliacynidae	AR	Santa Cruz	Cañadón de Las Vacas	Santa Cruz	Santacrucian	16	18	34	6.6	Marshall, L.G. 1981. Review of the Hathlyacyninae, an extinct subfamily of South American ‘Dog-like’ Marsupials. Fieldiana Geology 7: 1–120.
Cladosictis_patagonica	extinct	Sparassodonta	Hathliacynidae	AR	Santa Cruz	Cañadón Silva	Santa Cruz (Ea La Costa mb)	Santacrucian	17.41	17.6	35	6.6	Prevosti, F.J., Forasiepi, A.M., Ercoli, M.D. and Turazzini, G.F. 2012. Paleoecology of the mammalian carnivores (Metatheria, Sparassodonta) of the Santa Cruz Formation (late Early Miocene). In: Vizcaino, S.F., R.F. Kay and M.S. Bargo (Eds.) , Early Miocene paleobiology in Patagonia, Cambridge University Press, Cambridge, pp. 173–193.
Cladosictis_patagonica	extinct	Sparassodonta	Hathliacynidae	AR	Santa Cruz	Cañadón Silva	Santa Cruz (Ea La Costa mb)	Santacrucian	17.41	17.6	35	6.6	Prevosti, F.J., Forasiepi, A.M., Ercoli, M.D. and Turazzini, G.F. 2012. Paleoecology of the mammalian carnivores (Metatheria, Sparassodonta) of the Santa Cruz Formation (late Early Miocene). In: Vizcaino, S.F., R.F. Kay and M.S. Bargo (Eds.) , Early Miocene paleobiology in Patagonia, Cambridge University Press, Cambridge, pp. 173–193.
Cladosictis_patagonica	extinct	Sparassodonta	Hathliacynidae	AR	Santa Cruz	Cañadón Silva	Santa Cruz (Ea La Costa mb)	Santacrucian	17.41	17.6	35	6.6	Prevosti, F.J., Forasiepi, A.M., Ercoli, M.D. and Turazzini, G.F. 2012. Paleoecology of the mammalian carnivores (Metatheria, Sparassodonta) of the Santa Cruz Formation (late Early Miocene). In: Vizcaino, S.F., R.F. Kay and M.S. Bargo (Eds.) , Early Miocene paleobiology in Patagonia, Cambridge University Press, Cambridge, pp. 173–193.
Cladosictis_patagonica	extinct	Sparassodonta	Hathliacynidae	AR	Santa Cruz	Cañadón Silva	Santa Cruz (Ea La Costa mb)	Santacrucian	17.41	17.6	35	6.6	Prevosti, F.J., Forasiepi, A.M., Ercoli, M.D. and Turazzini, G.F. 2012. Paleoecology of the mammalian carnivores (Metatheria, Sparassodonta) of the Santa Cruz Formation (late Early Miocene). In: Vizcaino, S.F., R.F. Kay and M.S. Bargo (Eds.) , Early Miocene paleobiology in Patagonia, Cambridge University Press, Cambridge, pp. 173–193.
Cladosictis_patagonica	extinct	Sparassodonta	Hathliacynidae	AR	Santa Cruz	Cañadón Silva	Santa Cruz (Ea La Costa mb)	Santacrucian	17.41	17.6	35	6.6	Prevosti, F.J., Forasiepi, A.M., Ercoli, M.D. and Turazzini, G.F. 2012. Paleoecology of the mammalian carnivores (Metatheria, Sparassodonta) of the Santa Cruz Formation (late Early Miocene). In: Vizcaino, S.F., R.F. Kay and M.S. Bargo (Eds.) , Early Miocene paleobiology in Patagonia, Cambridge University Press, Cambridge, pp. 173–193.
Cladosictis_patagonica	extinct	Sparassodonta	Hathliacynidae	AR	Santa Cruz	Cañadón Silva	Santa Cruz (Ea La Costa mb)	Santacrucian	17.41	17.6	35	6.6	Prevosti, F.J., Forasiepi, A.M., Ercoli, M.D. and Turazzini, G.F. 2012. Paleoecology of the mammalian carnivores (Metatheria, Sparassodonta) of the Santa Cruz Formation (late Early Miocene). In: Vizcaino, S.F., R.F. Kay and M.S. Bargo (Eds.) , Early Miocene paleobiology in Patagonia, Cambridge University Press, Cambridge, pp. 173–193.
Cladosictis_patagonica	extinct	Sparassodonta	Hathliacynidae	AR	Santa Cruz	Coy Inlet	Santa Cruz	Santacrucian	17.49	17.6	36	6.6	Marshall, L.G. 1981. Review of the Hathlyacyninae, an extinct subfamily of South American ‘Dog-like’ Marsupials. Fieldiana Geology 7: 1–120.
Cladosictis_patagonica	extinct	Sparassodonta	Hathliacynidae	AR	Santa Cruz	Coy Inlet	Santa Cruz	Santacrucian	17.49	17.6	36	6.6	Marshall, L.G. 1981. Review of the Hathlyacyninae, an extinct subfamily of South American ‘Dog-like’ Marsupials. Fieldiana Geology 7: 1–120.
Cladosictis_patagonica	extinct	Sparassodonta	Hathliacynidae	AR	Santa Cruz	Coy Inlet	Santa Cruz	Santacrucian	17.49	17.6	36	6.6	Marshall, L.G. 1981. Review of the Hathlyacyninae, an extinct subfamily of South American ‘Dog-like’ Marsupials. Fieldiana Geology 7: 1–120.
Cladosictis_patagonica	extinct	Sparassodonta	Hathliacynidae	AR	Santa Cruz	Coy Inlet	Santa Cruz	Santacrucian	17.49	17.6	36	6.6	Marshall, L.G. 1981. Review of the Hathlyacyninae, an extinct subfamily of South American ‘Dog-like’ Marsupials. Fieldiana Geology 7: 1–120.
Cladosictis_patagonica	extinct	Sparassodonta	Hathliacynidae	AR	Santa Cruz	Coy Inlet	Santa Cruz	Santacrucian	17.49	17.6	36	6.6	Marshall, L.G. 1981. Review of the Hathlyacyninae, an extinct subfamily of South American ‘Dog-like’ Marsupials. Fieldiana Geology 7: 1–120.
Cladosictis_patagonica	extinct	Sparassodonta	Hathliacynidae	AR	Santa Cruz	Coy Inlet	Santa Cruz	Santacrucian	17.49	17.6	36	6.6	Marshall, L.G. 1981. Review of the Hathlyacyninae, an extinct subfamily of South American ‘Dog-like’ Marsupials. Fieldiana Geology 7: 1–120.
Cladosictis_patagonica	extinct	Sparassodonta	Hathliacynidae	AR	Santa Cruz	Coy Inlet	Santa Cruz	Santacrucian	17.49	17.6	36	6.6	Marshall, L.G. 1981. Review of the Hathlyacyninae, an extinct subfamily of South American ‘Dog-like’ Marsupials. Fieldiana Geology 7: 1–120.
Cladosictis_patagonica	extinct	Sparassodonta	Hathliacynidae	AR	Santa Cruz	Estancia La Costa	Santa Cruz	Santacrucian	17.41	17.7	38	6.6	Chornogubsky, L., Abello, M. and Barmak, G. 2020. The Metatheria from the río Santa Cruz (Santa Cruz formation, early-middle Miocene, Argentina): history and new records. Publicación Electrónica de La Asociación Paleontológica Argentina 19: 62–84.
Cladosictis_patagonica	extinct	Sparassodonta	Hathliacynidae	AR	Santa Cruz	Jack Harvey	Santa Cruz	Santacrucian	16	18	39	6.6	Prevosti, F.J., Forasiepi, A.M., Ercoli, M.D. and Turazzini, G.F. 2012. Paleoecology of the mammalian carnivores (Metatheria, Sparassodonta) of the Santa Cruz Formation (late Early Miocene). In: Vizcaino, S.F., R.F. Kay and M.S. Bargo (Eds.) , Early Miocene paleobiology in Patagonia, Cambridge University Press, Cambridge, pp. 173–193.
Cladosictis_patagonica	extinct	Sparassodonta	Hathliacynidae	AR	Santa Cruz	Jack Harvey	Santa Cruz	Santacrucian	16	18	39	6.6	Prevosti, F.J., Forasiepi, A.M., Ercoli, M.D. and Turazzini, G.F. 2012. Paleoecology of the mammalian carnivores (Metatheria, Sparassodonta) of the Santa Cruz Formation (late Early Miocene). In: Vizcaino, S.F., R.F. Kay and M.S. Bargo (Eds.) , Early Miocene paleobiology in Patagonia, Cambridge University Press, Cambridge, pp. 173–193.
Cladosictis_patagonica	extinct	Sparassodonta	Hathliacynidae	AR	Santa Cruz	Karaiken	Santa Cruz	Santacrucian	15.7	18.5	40	6.6	Marshall, L.G. 1981. Review of the Hathlyacyninae, an extinct subfamily of South American ‘Dog-like’ Marsupials. Fieldiana Geology 7: 1–120.
Cladosictis_patagonica	extinct	Sparassodonta	Hathliacynidae	AR	Santa Cruz	Killik Aike Norte	Santa Cruz	Santacrucian	16.9	17.41	41	6.6	Marshall, L.G. 1981. Review of the Hathlyacyninae, an extinct subfamily of South American ‘Dog-like’ Marsupials. Fieldiana Geology 7: 1–120.
Cladosictis_patagonica	extinct	Sparassodonta	Hathliacynidae	AR	Santa Cruz	Lago Pueyrredón	Santa Cruz	Santacrucian	15.61	19	44	6.6	Marshall, L.G. 1981. Review of the Hathlyacyninae, an extinct subfamily of South American ‘Dog-like’ Marsupials. Fieldiana Geology 7: 1–120.
Cladosictis_patagonica	extinct	Sparassodonta	Hathliacynidae	AR	Santa Cruz	Lago Pueyrredón	Santa Cruz	Santacrucian	15.61	19	44	6.6	Marshall, L.G. 1981. Review of the Hathlyacyninae, an extinct subfamily of South American ‘Dog-like’ Marsupials. Fieldiana Geology 7: 1–120.
Cladosictis_patagonica	extinct	Sparassodonta	Hathliacynidae	AR	Santa Cruz	Lago Pueyrredón	Santa Cruz	Santacrucian	15.61	19	44	6.6	Marshall, L.G. 1981. Review of the Hathlyacyninae, an extinct subfamily of South American ‘Dog-like’ Marsupials. Fieldiana Geology 7: 1–120.
Cladosictis_patagonica	extinct	Sparassodonta	Hathliacynidae	AR	Santa Cruz	Lago Pueyrredón	Santa Cruz	Santacrucian	15.61	19	44	6.6	Marshall, L.G. 1981. Review of the Hathlyacyninae, an extinct subfamily of South American ‘Dog-like’ Marsupials. Fieldiana Geology 7: 1–120.
Cladosictis_patagonica	extinct	Sparassodonta	Hathliacynidae	AR	Santa Cruz	Monte León	Santa Cruz	Santacrucian	16.2	17.8	45	6.6	Marshall, L.G. 1981. Review of the Hathlyacyninae, an extinct subfamily of South American ‘Dog-like’ Marsupials. Fieldiana Geology 7: 1–120.
Cladosictis_patagonica	extinct	Sparassodonta	Hathliacynidae	AR	Santa Cruz	Monte León	Santa Cruz	Santacrucian	16.2	17.8	45	6.6	Marshall, L.G. 1981. Review of the Hathlyacyninae, an extinct subfamily of South American ‘Dog-like’ Marsupials. Fieldiana Geology 7: 1–120.
Cladosictis_patagonica	extinct	Sparassodonta	Hathliacynidae	AR	Santa Cruz	Monte León	Santa Cruz	Santacrucian	16.2	17.8	45	6.6	Marshall, L.G. 1981. Review of the Hathlyacyninae, an extinct subfamily of South American ‘Dog-like’ Marsupials. Fieldiana Geology 7: 1–120.
Cladosictis_patagonica	extinct	Sparassodonta	Hathliacynidae	AR	Santa Cruz	Monte Observación	Santa Cruz	Santacrucian	16.3	17.8	46	6.6	Marshall, L.G. 1981. Review of the Hathlyacyninae, an extinct subfamily of South American ‘Dog-like’ Marsupials. Fieldiana Geology 7: 1–120.
Cladosictis_patagonica	extinct	Sparassodonta	Hathliacynidae	AR	Santa Cruz	Monte Observación	Santa Cruz	Santacrucian	16.3	17.8	46	6.6	Marshall, L.G. 1981. Review of the Hathlyacyninae, an extinct subfamily of South American ‘Dog-like’ Marsupials. Fieldiana Geology 7: 1–120.
Cladosictis_patagonica	extinct	Sparassodonta	Hathliacynidae	AR	Santa Cruz	Monte Observación	Santa Cruz	Santacrucian	16.3	17.8	46	6.6	Marshall, L.G. 1981. Review of the Hathlyacyninae, an extinct subfamily of South American ‘Dog-like’ Marsupials. Fieldiana Geology 7: 1–120.
Cladosictis_patagonica	extinct	Sparassodonta	Hathliacynidae	AR	Santa Cruz	Monte Observación	Santa Cruz	Santacrucian	16.3	17.8	46	6.6	Marshall, L.G. 1981. Review of the Hathlyacyninae, an extinct subfamily of South American ‘Dog-like’ Marsupials. Fieldiana Geology 7: 1–120.
Cladosictis_patagonica	extinct	Sparassodonta	Hathliacynidae	AR	Santa Cruz	Monte Observación	Santa Cruz	Santacrucian	16.3	17.8	46	6.6	Marshall, L.G. 1981. Review of the Hathlyacyninae, an extinct subfamily of South American ‘Dog-like’ Marsupials. Fieldiana Geology 7: 1–120.
Cladosictis_patagonica	extinct	Sparassodonta	Hathliacynidae	AR	Santa Cruz	Monte Observación	Santa Cruz	Santacrucian	16.3	17.8	46	6.6	Marshall, L.G. 1981. Review of the Hathlyacyninae, an extinct subfamily of South American ‘Dog-like’ Marsupials. Fieldiana Geology 7: 1–120.
Cladosictis_patagonica	extinct	Sparassodonta	Hathliacynidae	AR	Santa Cruz	Monte Observación	Santa Cruz	Santacrucian	16.3	17.8	46	6.6	Marshall, L.G. 1981. Review of the Hathlyacyninae, an extinct subfamily of South American ‘Dog-like’ Marsupials. Fieldiana Geology 7: 1–120.
Cladosictis_patagonica	extinct	Sparassodonta	Hathliacynidae	AR	Santa Cruz	Monte Observación	Santa Cruz	Santacrucian	16.3	17.8	46	6.6	Marshall, L.G. 1981. Review of the Hathlyacyninae, an extinct subfamily of South American ‘Dog-like’ Marsupials. Fieldiana Geology 7: 1–120.
Cladosictis_patagonica	extinct	Sparassodonta	Hathliacynidae	AR	Santa Cruz	Monte Observación	Santa Cruz	Santacrucian	16.3	17.8	46	6.6	Marshall, L.G. 1981. Review of the Hathlyacyninae, an extinct subfamily of South American ‘Dog-like’ Marsupials. Fieldiana Geology 7: 1–120.
Cladosictis_patagonica	extinct	Sparassodonta	Hathliacynidae	AR	Santa Cruz	Puesto Estancia La Costa	Santa Cruz	Santacrucian	17.41	17.7	49	6.6	Marshall, L.G. 1981. Review of the Hathlyacyninae, an extinct subfamily of South American ‘Dog-like’ Marsupials. Fieldiana Geology 7: 1–120.
Cladosictis_patagonica	extinct	Sparassodonta	Hathliacynidae	AR	Santa Cruz	Puesto Estancia La Costa	Santa Cruz	Santacrucian	17.41	17.7	49	6.6	Marshall, L.G. 1981. Review of the Hathlyacyninae, an extinct subfamily of South American ‘Dog-like’ Marsupials. Fieldiana Geology 7: 1–120.
Cladosictis_patagonica	extinct	Sparassodonta	Hathliacynidae	AR	Santa Cruz	Puesto Estancia La Costa	Santa Cruz	Santacrucian	17.41	17.7	49	6.6	Marshall, L.G. 1981. Review of the Hathlyacyninae, an extinct subfamily of South American ‘Dog-like’ Marsupials. Fieldiana Geology 7: 1–120.
Cladosictis_patagonica	extinct	Sparassodonta	Hathliacynidae	AR	Santa Cruz	Puesto Estancia La Costa	Santa Cruz	Santacrucian	17.41	17.7	49	6.6	Marshall, L.G. 1981. Review of the Hathlyacyninae, an extinct subfamily of South American ‘Dog-like’ Marsupials. Fieldiana Geology 7: 1–120.
Cladosictis_patagonica	extinct	Sparassodonta	Hathliacynidae	AR	Santa Cruz	Puesto Estancia La Costa	Santa Cruz	Santacrucian	17.41	17.7	49	6.6	Marshall, L.G. 1981. Review of the Hathlyacyninae, an extinct subfamily of South American ‘Dog-like’ Marsupials. Fieldiana Geology 7: 1–120.
Cladosictis_patagonica	extinct	Sparassodonta	Hathliacynidae	AR	Santa Cruz	Rincón del Buque	Santa Cruz	Santacrucian	16	18	50	6.6	Marshall, L.G. 1981. Review of the Hathlyacyninae, an extinct subfamily of South American ‘Dog-like’ Marsupials. Fieldiana Geology 7: 1–120.
Cladosictis_patagonica	extinct	Sparassodonta	Hathliacynidae	AR	Santa Cruz	Segundas Barrancas Blancas (Ea. Cordón Alto)	Santa Cruz	Santacrucian	15.63	16.32	51	6.6	Chornogubsky, L., Abello, M. and Barmak, G. 2020. The Metatheria from the río Santa Cruz (Santa Cruz formation, early-middle Miocene, Argentina): history and new records. Publicación Electrónica de La Asociación Paleontológica Argentina 19: 62–84.
Cladosictis_patagonica	extinct	Sparassodonta	Hathliacynidae	AR	Santa Cruz	Shehuén	Santa Cruz	Santacrucian	16.71	19.58	53	6.6	Marshall, L.G. 1981. Review of the Hathlyacyninae, an extinct subfamily of South American ‘Dog-like’ Marsupials. Fieldiana Geology 7: 1–120.
Cladosictis_patagonica	extinct	Sparassodonta	Hathliacynidae	CL	Aysén	Alto Río Cisnes (loc 8)	Río Frías	Friasian	15.5	16.3	64	6.6	Marshall, L.G. 1990. Fossil marsupialia from the type Friasian Land Mammal Age (Miocene), Alto Río Cisnes, Aisen, Chile. Revista Geológica de Chile 17: 19–55.
Cladosictis_patagonica	extinct	Sparassodonta	Hathliacynidae	CL	Aysén	Alto Río Cisnes (loc 8)	Río Frías	Friasian	15.5	16.3	64	6.6	Marshall, L.G. 1990. Fossil marsupialia from the type Friasian Land Mammal Age (Miocene), Alto Río Cisnes, Aisen, Chile. Revista Geológica de Chile 17: 19–55.
Cladosictis_patagonica	extinct	Sparassodonta	Hathliacynidae	CL	Aysén	Alto Río Cisnes (loc 8)	Río Frías	Friasian	15.5	16.3	64	6.6	Marshall, L.G. 1990. Fossil marsupialia from the type Friasian Land Mammal Age (Miocene), Alto Río Cisnes, Aisen, Chile. Revista Geológica de Chile 17: 19–55.
Cladosictis_patagonica	extinct	Sparassodonta	Hathliacynidae	CL	Aysén	Alto Río Cisnes (loc 8)	Río Frías	Friasian	15.5	16.3	64	6.6	Marshall, L.G. 1990. Fossil marsupialia from the type Friasian Land Mammal Age (Miocene), Alto Río Cisnes, Aisen, Chile. Revista Geológica de Chile 17: 19–55.
Contrerascynus_borhyaenoides	extinct	Sparassodonta	Hathliacynidae	AR	San Juan	Quebrada Ullúm	Loma de Las Tapias (Arenisca Albardón A mb)	Chasicoan	7.8	10	28	12.6	Contreras, V.H. and Baraldo, J.A. 2011. Calibration of the Chasicoan-Huayquerian stages boundary (Neogene), San Juan, western Argentina. In: Salfity, J.A. and R.A. Marquillas (Eds.) , Cenozoic Geology of the Central Andes of Argentina, Instituto del Cenozoico, Universidad Nacional de Salta, Salta, pp. 111–121.
Dukecynus_magnus	extinct	Sparassodonta	Borhyaenoidea_basal	CO	Huila	La Venta (Duke Locality 140)	Villavieja (Cerro Colorado Mb)	Laventan	10.13	12.21	68	48.53	Goin, F.J. 1997. New clues for understanding Neogene Marsupial radiations. In: Kay, S.I.P.F., R.H. Madden, R.L. Cifelli and J. Flynn (Eds.) , A history of the Neotropical Fauna. Vertebrate paleobiology of the Miocene in Colombia, Smithsonian Institution Press, Washington D. C., pp. 187–206.
Dukecynus_magnus	extinct	Sparassodonta	Borhyaenoidea_basal	CO	Huila	La Venta (V-4521)	Villavieja (Baraya Mb)	Laventan	12.21	12.49	73	48.53	Marshall, L.G. 1978. Evolution of the Borhyaenidae, extinct south american predaceous marsupials. University of California Publications in Geological Science 17: 1–89.
Eomakhaira_molossus	extinct	Sparassodonta	Thylacosmilidae	CL	O'Higgins	Cachapoal	Abanico	Tinguirirican	31.3	33.6	65	9.75	Engelman, R.K., Flynn, J.J., Wyss, A.R. and Croft, D.A. 2020. Eomakhaira molossus, a new saber-toothed Sparassodont (Metatheria: Thylacosmilinae) from the Early Oligocene (?Tinguirirican) Cachapoal Locality, Andean Main Range, Chile. American Museum Novitates 3957: 1–76.
Eutemnodus_americanus_(nomen_dubium)	extinct	Sparassodonta	Sparassodonta_ND	AR	Entre Ríos	Barrancas del Río Paraná	Ituzaingó	Chasicoan–Huayquerian	4.7	9.47	23	36.4	Forasiepi, A.M., Martinelli, A.G. and Goin, F.J. 2007. Revisión taxonómica de Parahyaenodon argentinus Ameghino y sus implicancias en el conocimiento de los grandes mamíferos carnívoros del Mio-Plioceno de América de Sur. Ameghiniana 44: 143–159.
Eutemnodus_americanus_(nomen_dubium)	extinct	Sparassodonta	Sparassodonta_ND	AR	Entre Ríos	Barrancas del Río Paraná	Ituzaingó	Chasicoan–Huayquerian	4.7	9.47	23	36.4	Forasiepi, A.M., Martinelli, A.G. and Goin, F.J. 2007. Revisión taxonómica de Parahyaenodon argentinus Ameghino y sus implicancias en el conocimiento de los grandes mamíferos carnívoros del Mio-Plioceno de América de Sur. Ameghiniana 44: 143–159.
Eutemnodus_americanus_(nomen_dubium)	extinct	Sparassodonta	Sparassodonta_ND	AR	Entre Ríos	Barrancas del Río Paraná	Ituzaingó	Chasicoan–Huayquerian	4.7	9.47	23	36.4	Forasiepi, A.M., Martinelli, A.G. and Goin, F.J. 2007. Revisión taxonómica de Parahyaenodon argentinus Ameghino y sus implicancias en el conocimiento de los grandes mamíferos carnívoros del Mio-Plioceno de América de Sur. Ameghiniana 44: 143–159.
Fredszalaya_hunteri	extinct	Sparassodonta	Borhyaenidae	BO	La Paz	Salla		Deseadan	25.65	29.4	58	31.8	Shockey y Anaya 2008
Hondadelphys_fieldsi	extinct	Sparassodonta	Hondadelphidae	CO	Huila	La Venta (Duke Locality 113)	La Victoria	Laventan	13.34	13.78	67	3.7	Goin, F.J. 1997. New clues for understanding Neogene Marsupial radiations. In: Kay, S.I.P.F., R.H. Madden, R.L. Cifelli and J. Flynn (Eds.) , A history of the Neotropical Fauna. Vertebrate paleobiology of the Miocene in Colombia, Smithsonian Institution Press, Washington D. C., pp. 187–206.
Hondadelphys_fieldsi	extinct	Sparassodonta	Hondadelphidae	CO	Huila	La Venta (Duke Locality 22)	Villavieja (Baraya Mb)	Laventan	12.21	12.49	69	3.7	Goin, F.J. 1997. New clues for understanding Neogene Marsupial radiations. In: Kay, S.I.P.F., R.H. Madden, R.L. Cifelli and J. Flynn (Eds.) , A history of the Neotropical Fauna. Vertebrate paleobiology of the Miocene in Colombia, Smithsonian Institution Press, Washington D. C., pp. 187–206.
Hondadelphys_fieldsi	extinct	Sparassodonta	Hondadelphidae	CO	Huila	La Venta (V-4517)	Villavieja (Baraya Mb)	Laventan	12.21	12.49	71	3.7	Marshall, L.G. 1976. New didelphine marsupials from the La Venta fauna (Miocene) of Colombia, South America. Journal of Paleontology 50: 402–418.
Hondadelphys_fieldsi	extinct	Sparassodonta	Hondadelphidae	CO	Huila	La Venta (V-4519)	Villavieja (Baraya Mb)	Laventan	12.21	12.49	72	3.7	Marshall, L.G. 1976. New didelphine marsupials from the La Venta fauna (Miocene) of Colombia, South America. Journal of Paleontology 50: 402–418.
Hondadelphys_fieldsi	extinct	Sparassodonta	Hondadelphidae	CO	Huila	La Venta (V-4521)	Villavieja (Baraya Mb)	Laventan	12.21	12.49	73	3.7	Marshall, L.G. 1976. New didelphine marsupials from the La Venta fauna (Miocene) of Colombia, South America. Journal of Paleontology 50: 402–418.
Hondadelphys_fieldsi	extinct	Sparassodonta	Hondadelphidae	CO	Huila	La Venta (V-4528)	Villavieja (Cerro Colorado Mb)	Laventan	10.13	12.21	74	3.7	Marshall, L.G. 1976. New didelphine marsupials from the La Venta fauna (Miocene) of Colombia, South America. Journal of Paleontology 50: 402–418.
Lycopsis_longirostrus	extinct	Sparassodonta	Borhyaenoidea_basal	CO	Huila	La Venta (Duke Locality 113)	La Victoria	Laventan	13.34	13.78	67	29.77	Goin, F.J. 1997. New clues for understanding Neogene Marsupial radiations. In: Kay, S.I.P.F., R.H. Madden, R.L. Cifelli and J. Flynn (Eds.) , A history of the Neotropical Fauna. Vertebrate paleobiology of the Miocene in Colombia, Smithsonian Institution Press, Washington D. C., pp. 187–206.
Lycopsis_longirostrus	extinct	Sparassodonta	Borhyaenoidea_basal	CO	Huila	La Venta (V-4521)	Villavieja (Baraya Mb)	Laventan	12.21	12.49	73	29.77	Marshall, L.G. 1979. Review of the Prothylacyninae, an extinct subfamily of South American ‘Dog-like’ Marsupials. Fieldiana Geology 3: 1–50.
Lycopsis_padillai	extinct	Sparassodonta	Borhyaenoidea_basal	CO	La Guajira	Makaraipao	Castilletes (Sec 170514)	Colloncuran	15.14	15.43	75	22	Suarez, C., Forasiepi, A.M., Goin, F.J. and Jaramillo, C. 2016. Insights into the Neotropics prior to the Great American Biotic Interchange: new evidence of mammalian predators from the Miocene of Northern Colombia. Journal of Vertebrate Paleontology 36: e1029581.
Lycopsis_torresi	extinct	Sparassodonta	Borhyaenoidea_basal	AR	Santa Cruz	Barrancas del Río Santa Cruz	Santa Cruz	Santacrucian	15.63	17.22	32	25.96	Marshall, L.G. 1979. Review of the Prothylacyninae, an extinct subfamily of South American ‘Dog-like’ Marsupials. Fieldiana Geology 3: 1–50.
Lycopsis_torresi	extinct	Sparassodonta	Borhyaenoidea_basal	AR	Santa Cruz	Puesto Estancia La Costa	Santa Cruz	Santacrucian	17.41	17.7	49	25.96	Prevosti, F.J., Forasiepi, A.M., Ercoli, M.D. and Turazzini, G.F. 2012. Paleoecology of the mammalian carnivores (Metatheria, Sparassodonta) of the Santa Cruz Formation (late Early Miocene). In: Vizcaino, S.F., R.F. Kay and M.S. Bargo (Eds.) , Early Miocene paleobiology in Patagonia, Cambridge University Press, Cambridge, pp. 173–193.
Lycopsis_torresi	extinct	Sparassodonta	Borhyaenoidea_basal	AR	Santa Cruz	Puesto Estancia La Costa	Santa Cruz	Santacrucian	17.41	17.7	49	25.96	Prevosti, F.J., Forasiepi, A.M., Ercoli, M.D. and Turazzini, G.F. 2012. Paleoecology of the mammalian carnivores (Metatheria, Sparassodonta) of the Santa Cruz Formation (late Early Miocene). In: Vizcaino, S.F., R.F. Kay and M.S. Bargo (Eds.) , Early Miocene paleobiology in Patagonia, Cambridge University Press, Cambridge, pp. 173–193.
Lycopsis_viverensis	extinct	Sparassodonta	Borhyaenoidea_basal	AR	Buenos Aires	Arroyo Chasicó	Arroyo Chasicó	Chasicoan	9.07	9.43	1	14.5	Forasiepi, A.M., Goin, F.J. and di Martino, V. 2003. Una nueva especie de Lycopsis (Metatheria, Prothylacyninae) de la Formación Arroyo Chasicó (Mioceno Tardío) de la provincia de Buenos Aires. Ameghiniana 40: 249–253.
Lycopsis_viverensis	extinct	Sparassodonta	Borhyaenoidea_basal	AR	Buenos Aires	Arroyo Chasicó	Arroyo Chasicó	Chasicoan	9.07	9.43	1	14.5	Forasiepi, A.M., Goin, F.J. and di Martino, V. 2003. Una nueva especie de Lycopsis (Metatheria, Prothylacyninae) de la Formación Arroyo Chasicó (Mioceno Tardío) de la provincia de Buenos Aires. Ameghiniana 40: 249–253.
Mayulestes_ferox	extinct	Sparassodonta	Mayulestidae	BO	Cochabamba	Tiupampa	Santa Lucía	Tiupampan	64.866	65.075	56	0.26	de Muizon 1994, 1998
Nemolestes_spalacotherinus	extinct	Sparassodonta	Sparassodonta_basal	AR	Chubut	Gran Barranca	Sarmiento (Gran Barranca mb)	Casamayoran	39	41.6	15	5.72	Marshall, L.G. 1978. Evolution of the Borhyaenidae, extinct south american predaceous marsupials. University of California Publications in Geological Science 17: 1–89.
Nemolestes_spalacotherinus	extinct	Sparassodonta	Sparassodonta_basal	AR	Chubut	Gran Barranca	Sarmiento (Gran Barranca mb)	Casamayoran	39	41.6	15	5.72	Marshall, L.G. 1978. Evolution of the Borhyaenidae, extinct south american predaceous marsupials. University of California Publications in Geological Science 17: 1–89.
Notictis_ortizi	extinct	Sparassodonta	Hathliacynidae	AR	Entre Ríos	Barrancas del Río Paraná	Ituzaingó	Chasicoan–Huayquerian	4.7	9.47	23	1.17	Marshall, L.G. 1981. Review of the Hathlyacyninae, an extinct subfamily of South American ‘Dog-like’ Marsupials. Fieldiana Geology 7: 1–120.
Notocynus_hermosicus	extinct	Sparassodonta	Hathliacynidae	AR	Buenos Aires	Monte Hermoso	Monte Hermoso	Montehermosan	3.7	4.7	7	2.48	Marshall, L.G. 1981. Review of the Hathlyacyninae, an extinct subfamily of South American ‘Dog-like’ Marsupials. Fieldiana Geology 7: 1–120.
Notogale_mitis	extinct	Sparassodonta	Hathliacynidae	AR	Chubut	Cabeza Blanca	Sarmiento	Deseadan	23	30	11	3.06	Patterson, B. and Marshall, L.G. 1978. The Deseadan, Early Oligocene, Marsupialia of South America. Fieldiana Geology 41: 37–100.
Notogale_mitis	extinct	Sparassodonta	Hathliacynidae	BO	La Paz	Salla		Deseadan	25.65	29.4	58	3.06	Patterson y Marshall 1978, Marshall 1981
Notogale_mitis	extinct	Sparassodonta	Hathliacynidae	BO	La Paz	Salla		Deseadan	25.65	29.4	58	3.06	Patterson y Marshall 1978, Marshall 1981
Notogale_mitis	extinct	Sparassodonta	Hathliacynidae	BO	La Paz	Salla		Deseadan	25.65	29.4	58	3.06	Patterson y Marshall 1978, Marshall 1981
Notogale_mitis	extinct	Sparassodonta	Hathliacynidae	BO	La Paz	Salla		Deseadan	25.65	29.4	58	3.06	Patterson y Marshall 1978, Marshall 1981
Notogale_mitis	extinct	Sparassodonta	Hathliacynidae	BO	La Paz	Salla		Deseadan	25.65	29.4	58	3.06	Patterson y Marshall 1978, Marshall 1981
Notogale_mitis	extinct	Sparassodonta	Hathliacynidae	BO	La Paz	Salla		Deseadan	25.65	29.4	58	3.06	Patterson y Marshall 1978, Marshall 1981
Notogale_mitis	extinct	Sparassodonta	Hathliacynidae	BO	La Paz	Salla		Deseadan	25.65	29.4	58	3.06	Patterson y Marshall 1978, Marshall 1981
Notogale_mitis	extinct	Sparassodonta	Hathliacynidae	BO	La Paz	Salla		Deseadan	25.65	29.4	58	3.06	Patterson y Marshall 1978, Marshall 1981
Notogale_mitis	extinct	Sparassodonta	Hathliacynidae	BO	La Paz	Salla		Deseadan	25.65	29.4	58	3.06	Patterson y Marshall 1978, Marshall 1981
Notogale_mitis	extinct	Sparassodonta	Hathliacynidae	BO	La Paz	Salla		Deseadan	25.65	29.4	58	3.06	Patterson y Marshall 1978, Marshall 1981
Notogale_mitis	extinct	Sparassodonta	Hathliacynidae	BO	La Paz	Salla		Deseadan	25.65	29.4	58	3.06	Patterson y Marshall 1978, Marshall 1981
Notogale_tenuis_(nomen_dubium)	extinct	Sparassodonta	Hathliacynidae	AR	Chubut	Cabeza Blanca	Sarmiento	Deseadan	23	30	11	0	Patterson, B. and Marshall, L.G. 1978. The Deseadan, Early Oligocene, Marsupialia of South America. Fieldiana Geology 41: 37–100.
Paraborhyaena_boliviana	extinct	Sparassodonta	Proborhyaenidae	BO	La Paz	Salla		Deseadan	25.65	29.4	58	31.5	Hoffstetter y Petter 1983, de Muizon 1999
Patagosmilus_goini	extinct	Sparassodonta	Thylacosmilidae	AR	Río Negro	Río Chico	Lower Collón Curá	Colloncuran	13.7	14.6	26	16	Forasiepi, A.M. and Carlini, A.A. 2010. A new thylacosmilid (Mammalia, Metatheria, Sparassodonta) from the Miocene of Patagonia, Argentina. Zootaxa 2552: 55–68.
Patene_campbelli	extinct	Sparassodonta	Sparassodonta_basal	PE	Ucayali	Santa Rosa	Yahuarango	Late Eocene	33.9	37.8	76	1	Goin, F.J. and Candela, A.M. 2004. New Paleogene Marsupials from the Amazon Basin of Eastern Perú. Science Series 40: 15–60.
Patene_coloradensis	extinct	Sparassodonta	Sparassodonta_basal	AR	Salta	Los Cardones National Park	Quebrada de los Colorados	Casamayoran	40.6	46.2	79	1	Rangel, C., Carneiro, L., Paglarelli Bergqvist, L., Olivera, É., Goin, F. and Babot, M. 2019. Diversity, affinities and adaptations of the basal sparassodont Patene Simpson, 1935 (Mammalia, Metatheria). Ameghiniana 56: 263–289.
Patene_coloradensis	extinct	Sparassodonta	Sparassodonta_basal	AR	Salta	Tonco Valley	Quebrada de los Colorados	Casamayoran	40.6	46.2	80	1	Rangel, C., Carneiro, L., Paglarelli Bergqvist, L., Olivera, É., Goin, F. and Babot, M. 2019. Diversity, affinities and adaptations of the basal sparassodont Patene Simpson, 1935 (Mammalia, Metatheria). Ameghiniana 56: 263–289.
Patene_coluapiensis	extinct	Sparassodonta	Sparassodonta_basal	AR	Chubut	Gran Barranca	Sarmiento (Gran Barranca mb)	Casamayoran	39	41.6	15	3.07	Marshall, L.G. 1981. Review of the Hathlyacyninae, an extinct subfamily of South American ‘Dog-like’ Marsupials. Fieldiana Geology 7: 1–120.
Patene_simpsoni	extinct	Sparassodonta	Sparassodonta_basal	BR	Rio de Janeiro	Itaboraí	Itaboraí	Itaboraian	50	53	61	1.35	Marshall, L.G. 1981. Review of the Hathlyacyninae, an extinct subfamily of South American ‘Dog-like’ Marsupials. Fieldiana Geology 7: 1–120.
Patene_simpsoni	extinct	Sparassodonta	Sparassodonta_basal	BR	Rio de Janeiro	Itaboraí	Itaboraí	Itaboraian	50	53	61	1.35	Marshall, L.G. 1981. Review of the Hathlyacyninae, an extinct subfamily of South American ‘Dog-like’ Marsupials. Fieldiana Geology 7: 1–120.
Patene_simpsoni	extinct	Sparassodonta	Sparassodonta_basal	BR	Rio de Janeiro	Itaboraí	Itaboraí	Itaboraian	50	53	61	1.35	Marshall, L.G. 1981. Review of the Hathlyacyninae, an extinct subfamily of South American ‘Dog-like’ Marsupials. Fieldiana Geology 7: 1–120.
Patene_simpsoni	extinct	Sparassodonta	Sparassodonta_basal	BR	Rio de Janeiro	Itaboraí	Itaboraí	Itaboraian	50	53	61	1.35	Marshall, L.G. 1981. Review of the Hathlyacyninae, an extinct subfamily of South American ‘Dog-like’ Marsupials. Fieldiana Geology 7: 1–120.
Patene_simpsoni	extinct	Sparassodonta	Sparassodonta_basal	BR	Rio de Janeiro	Itaboraí	Itaboraí	Itaboraian	50	53	61	1.35	Marshall, L.G. 1981. Review of the Hathlyacyninae, an extinct subfamily of South American ‘Dog-like’ Marsupials. Fieldiana Geology 7: 1–120.
Patene_simpsoni	extinct	Sparassodonta	Sparassodonta_basal	BR	Rio de Janeiro	Itaboraí	Itaboraí	Itaboraian	50	53	61	1.35	Marshall, L.G. 1981. Review of the Hathlyacyninae, an extinct subfamily of South American ‘Dog-like’ Marsupials. Fieldiana Geology 7: 1–120.
Patene_simpsoni	extinct	Sparassodonta	Sparassodonta_basal	BR	Rio de Janeiro	Itaboraí	Itaboraí	Itaboraian	50	53	61	1.35	Marshall, L.G. 1981. Review of the Hathlyacyninae, an extinct subfamily of South American ‘Dog-like’ Marsupials. Fieldiana Geology 7: 1–120.
Patene_simpsoni	extinct	Sparassodonta	Sparassodonta_basal	BR	Rio de Janeiro	Itaboraí	Itaboraí	Itaboraian	50	53	61	1.35	Marshall, L.G. 1981. Review of the Hathlyacyninae, an extinct subfamily of South American ‘Dog-like’ Marsupials. Fieldiana Geology 7: 1–120.
Patene_simpsoni	extinct	Sparassodonta	Sparassodonta_basal	BR	Rio de Janeiro	Itaboraí	Itaboraí	Itaboraian	50	53	61	1.35	Marshall, L.G. 1981. Review of the Hathlyacyninae, an extinct subfamily of South American ‘Dog-like’ Marsupials. Fieldiana Geology 7: 1–120.
Patene_simpsoni	extinct	Sparassodonta	Sparassodonta_basal	BR	Rio de Janeiro	Itaboraí	Itaboraí	Itaboraian	50	53	61	1.35	Marshall, L.G. 1981. Review of the Hathlyacyninae, an extinct subfamily of South American ‘Dog-like’ Marsupials. Fieldiana Geology 7: 1–120.
Patene_simpsoni	extinct	Sparassodonta	Sparassodonta_basal	BR	Rio de Janeiro	Itaboraí	Itaboraí	Itaboraian	50	53	61	1.35	Marshall, L.G. 1981. Review of the Hathlyacyninae, an extinct subfamily of South American ‘Dog-like’ Marsupials. Fieldiana Geology 7: 1–120.
Patene_simpsoni	extinct	Sparassodonta	Sparassodonta_basal	BR	Rio de Janeiro	Itaboraí	Itaboraí	Itaboraian	50	53	61	1.35	Marshall, L.G. 1981. Review of the Hathlyacyninae, an extinct subfamily of South American ‘Dog-like’ Marsupials. Fieldiana Geology 7: 1–120.
Patene_simpsoni	extinct	Sparassodonta	Sparassodonta_basal	BR	Rio de Janeiro	Itaboraí	Itaboraí	Itaboraian	50	53	61	1.35	Marshall, L.G. 1981. Review of the Hathlyacyninae, an extinct subfamily of South American ‘Dog-like’ Marsupials. Fieldiana Geology 7: 1–120.
Patene_simpsoni	extinct	Sparassodonta	Sparassodonta_basal	BR	Rio de Janeiro	Itaboraí	Itaboraí	Itaboraian	50	53	61	1.35	Marshall, L.G. 1981. Review of the Hathlyacyninae, an extinct subfamily of South American ‘Dog-like’ Marsupials. Fieldiana Geology 7: 1–120.
Patene_simpsoni	extinct	Sparassodonta	Sparassodonta_basal	BR	Rio de Janeiro	Itaboraí	Itaboraí	Itaboraian	50	53	61	1.35	Marshall, L.G. 1981. Review of the Hathlyacyninae, an extinct subfamily of South American ‘Dog-like’ Marsupials. Fieldiana Geology 7: 1–120.
Patene_simpsoni	extinct	Sparassodonta	Sparassodonta_basal	BR	Rio de Janeiro	Itaboraí	Itaboraí	Itaboraian	50	53	61	1.35	Marshall, L.G. 1981. Review of the Hathlyacyninae, an extinct subfamily of South American ‘Dog-like’ Marsupials. Fieldiana Geology 7: 1–120.
Patene_simpsoni	extinct	Sparassodonta	Sparassodonta_basal	BR	Rio de Janeiro	Itaboraí	Itaboraí	Itaboraian	50	53	61	1.35	Marshall, L.G. 1981. Review of the Hathlyacyninae, an extinct subfamily of South American ‘Dog-like’ Marsupials. Fieldiana Geology 7: 1–120.
Patene_simpsoni	extinct	Sparassodonta	Sparassodonta_basal	BR	Rio de Janeiro	Itaboraí	Itaboraí	Itaboraian	50	53	61	1.35	Marshall, L.G. 1981. Review of the Hathlyacyninae, an extinct subfamily of South American ‘Dog-like’ Marsupials. Fieldiana Geology 7: 1–120.
Patene_simpsoni	extinct	Sparassodonta	Sparassodonta_basal	BR	Rio de Janeiro	Itaboraí	Itaboraí	Itaboraian	50	53	61	1.35	Marshall, L.G. 1981. Review of the Hathlyacyninae, an extinct subfamily of South American ‘Dog-like’ Marsupials. Fieldiana Geology 7: 1–120.
Patene_simpsoni	extinct	Sparassodonta	Sparassodonta_basal	BR	Rio de Janeiro	Itaboraí	Itaboraí	Itaboraian	50	53	61	1.35	Marshall, L.G. 1981. Review of the Hathlyacyninae, an extinct subfamily of South American ‘Dog-like’ Marsupials. Fieldiana Geology 7: 1–120.
Patene_simpsoni	extinct	Sparassodonta	Sparassodonta_basal	BR	Rio de Janeiro	Itaboraí	Itaboraí	Itaboraian	50	53	61	1.35	Marshall, L.G. 1981. Review of the Hathlyacyninae, an extinct subfamily of South American ‘Dog-like’ Marsupials. Fieldiana Geology 7: 1–120.
Patene_simpsoni	extinct	Sparassodonta	Sparassodonta_basal	BR	Rio de Janeiro	Itaboraí	Itaboraí	Itaboraian	50	53	61	1.35	Marshall, L.G. 1981. Review of the Hathlyacyninae, an extinct subfamily of South American ‘Dog-like’ Marsupials. Fieldiana Geology 7: 1–120.
Patene_simpsoni	extinct	Sparassodonta	Sparassodonta_basal	BR	Rio de Janeiro	Itaboraí	Itaboraí	Itaboraian	50	53	61	1.35	Marshall, L.G. 1981. Review of the Hathlyacyninae, an extinct subfamily of South American ‘Dog-like’ Marsupials. Fieldiana Geology 7: 1–120.
Patene_simpsoni	extinct	Sparassodonta	Sparassodonta_basal	BR	Rio de Janeiro	Itaboraí	Itaboraí	Itaboraian	50	53	61	1.35	Marshall, L.G. 1981. Review of the Hathlyacyninae, an extinct subfamily of South American ‘Dog-like’ Marsupials. Fieldiana Geology 7: 1–120.
Patene_simpsoni	extinct	Sparassodonta	Sparassodonta_basal	BR	Rio de Janeiro	Itaboraí	Itaboraí	Itaboraian	50	53	61	1.35	Marshall, L.G. 1981. Review of the Hathlyacyninae, an extinct subfamily of South American ‘Dog-like’ Marsupials. Fieldiana Geology 7: 1–120.
Perathereutes_pungens	extinct	Sparassodonta	Hathliacynidae	AR	Santa Cruz	La Cueva	Santa Cruz	Santacrucian	16.3	17.8	42	1.75	Marshall, L.G. 1981. Review of the Hathlyacyninae, an extinct subfamily of South American ‘Dog-like’ Marsupials. Fieldiana Geology 7: 1–120.
Perathereutes_pungens	extinct	Sparassodonta	Hathliacynidae	AR	Santa Cruz	La Cueva	Santa Cruz	Santacrucian	16.3	17.8	42	1.75	Marshall, L.G. 1981. Review of the Hathlyacyninae, an extinct subfamily of South American ‘Dog-like’ Marsupials. Fieldiana Geology 7: 1–120.
Perathereutes_pungens	extinct	Sparassodonta	Hathliacynidae	AR	Santa Cruz	La Cueva	Santa Cruz	Santacrucian	16.3	17.8	42	1.75	Marshall, L.G. 1981. Review of the Hathlyacyninae, an extinct subfamily of South American ‘Dog-like’ Marsupials. Fieldiana Geology 7: 1–120.
Perathereutes_pungens	extinct	Sparassodonta	Hathliacynidae	AR	Santa Cruz	Monte Observación	Santa Cruz	Santacrucian	16.3	17.8	46	1.75	Marshall, L.G. 1981. Review of the Hathlyacyninae, an extinct subfamily of South American ‘Dog-like’ Marsupials. Fieldiana Geology 7: 1–120.
Perathereutes_pungens	extinct	Sparassodonta	Hathliacynidae	AR	Santa Cruz	Puesto Estancia La Costa	Santa Cruz	Santacrucian	17.41	17.7	49	1.75	Prevosti, F.J., Forasiepi, A.M., Ercoli, M.D. and Turazzini, G.F. 2012. Paleoecology of the mammalian carnivores (Metatheria, Sparassodonta) of the Santa Cruz Formation (late Early Miocene). In: Vizcaino, S.F., R.F. Kay and M.S. Bargo (Eds.) , Early Miocene paleobiology in Patagonia, Cambridge University Press, Cambridge, pp. 173–193.
Perathereutes_pungens	extinct	Sparassodonta	Hathliacynidae	AR	Santa Cruz	Segundas Barrancas Blancas (Ea. Cordón Alto)	Santa Cruz	Santacrucian	15.63	16.32	51	1.75	Chornogubsky, L., Abello, M. and Barmak, G. 2020. The Metatheria from the río Santa Cruz (Santa Cruz formation, early-middle Miocene, Argentina): history and new records. Publicación Electrónica de La Asociación Paleontológica Argentina 19: 62–84.
Pharsophorus_lacerans	extinct	Sparassodonta	Borhyaenoidea_basal	AR	Chubut	Cabeza Blanca	Sarmiento	Deseadan	23	30	11	27	Patterson, B. and Marshall, L.G. 1978. The Deseadan, Early Oligocene, Marsupialia of South America. Fieldiana Geology 41: 37–100.
Pharsophorus_lacerans	extinct	Sparassodonta	Borhyaenoidea_basal	AR	Chubut	Cabeza Blanca	Sarmiento	Deseadan	23	30	11	27	Patterson, B. and Marshall, L.G. 1978. The Deseadan, Early Oligocene, Marsupialia of South America. Fieldiana Geology 41: 37–100.
Pharsophorus_lacerans	extinct	Sparassodonta	Borhyaenoidea_basal	AR	Chubut	Cabeza Blanca	Sarmiento	Deseadan	23	30	11	27	Patterson, B. and Marshall, L.G. 1978. The Deseadan, Early Oligocene, Marsupialia of South America. Fieldiana Geology 41: 37–100.
Pharsophorus_lacerans	extinct	Sparassodonta	Borhyaenoidea_basal	AR	Santa Cruz	Deseado	Sarmiento	Deseadan	23	30	37	27	Patterson, B. and Marshall, L.G. 1978. The Deseadan, Early Oligocene, Marsupialia of South America. Fieldiana Geology 41: 37–100.
Pharsophorus_lacerans	extinct	Sparassodonta	Borhyaenoidea_basal	BO	La Paz	Salla		Deseadan	25.65	29.4	58	27	Patterson y Marshall 1978
Pharsophorus_lacerans	extinct	Sparassodonta	Borhyaenoidea_basal	BO	La Paz	Salla		Deseadan	25.65	29.4	58	27	Patterson y Marshall 1978
Pharsophorus_tenax	extinct	Sparassodonta	Borhyaenoidea_basal	AR	Chubut	Cabeza Blanca	Sarmiento	Deseadan	23	30	11	16.8	Patterson, B. and Marshall, L.G. 1978. The Deseadan, Early Oligocene, Marsupialia of South America. Fieldiana Geology 41: 37–100.
Pharsophorus_tenax	extinct	Sparassodonta	Borhyaenoidea_basal	AR	Chubut	Cabeza Blanca	Sarmiento	Deseadan	23	30	11	16.8	Patterson, B. and Marshall, L.G. 1978. The Deseadan, Early Oligocene, Marsupialia of South America. Fieldiana Geology 41: 37–100.
Pharsophorus_tenax	extinct	Sparassodonta	Borhyaenoidea_basal	AR	Chubut	Cabeza Blanca	Sarmiento	Deseadan	23	30	11	16.8	Patterson, B. and Marshall, L.G. 1978. The Deseadan, Early Oligocene, Marsupialia of South America. Fieldiana Geology 41: 37–100.
Plesiofelis_schlosseri	extinct	Sparassodonta	Borhyaenoidea_basal	AR	Chubut	Cerro del Humo	Musters	Mustersense	36.5	39	12	38.5	Marshall, L.G. 1978. Evolution of the Borhyaenidae, extinct south american predaceous marsupials. University of California Publications in Geological Science 17: 1–89.
Plesiofelis_schlosseri	extinct	Sparassodonta	Borhyaenoidea_basal	AR	Chubut	Cerro del Humo	Musters	Mustersense	36.5	39	12	38.5	Marshall, L.G. 1978. Evolution of the Borhyaenidae, extinct south american predaceous marsupials. University of California Publications in Geological Science 17: 1–89.
Proborhyaena_gigantea	extinct	Sparassodonta	Proborhyaenidae	AR	Chubut	Cabeza Blanca	Sarmiento	Deseadan	23	30	11	200	Patterson, B. and Marshall, L.G. 1978. The Deseadan, Early Oligocene, Marsupialia of South America. Fieldiana Geology 41: 37–100.
Proborhyaena_gigantea	extinct	Sparassodonta	Proborhyaenidae	AR	Chubut	Laguna Payahile		Deseadan	23	30	18	200	Patterson, B. and Marshall, L.G. 1978. The Deseadan, Early Oligocene, Marsupialia of South America. Fieldiana Geology 41: 37–100.
Proborhyaena_gigantea	extinct	Sparassodonta	Proborhyaenidae	AR	Chubut	Scarritt Pocket		Deseadan	23	30	22	200	Patterson, B. and Marshall, L.G. 1978. The Deseadan, Early Oligocene, Marsupialia of South America. Fieldiana Geology 41: 37–100.
Proborhyaena_gigantea	extinct	Sparassodonta	Proborhyaenidae	AR	Chubut	Scarritt Pocket		Deseadan	23	30	22	200	Patterson, B. and Marshall, L.G. 1978. The Deseadan, Early Oligocene, Marsupialia of South America. Fieldiana Geology 41: 37–100.
Proborhyaena_gigantea	extinct	Sparassodonta	Proborhyaenidae	AR	Mendoza	Quebrada Fiera	Agua de la Piedra	Deseadan	23	30	25	200	Bond, M. and Pascual, R. 1983. Nuevos y elocuentes restos craneanos de Proborhyaena gigantea Ameghino, 1897 (Marsupialia, Borhyaenidae, Proborhyaeninae) de la edad Deseadense. Un ejemplo de coevolución. Ameghiniana 20: 47–60.
Proborhyaena_gigantea	extinct	Sparassodonta	Proborhyaenidae	UY	Canelones	Paso del cuello	Fray Bentos	Deseadan	23	30	77	200	Mones, A. and Ubilla, M. 1978. La edad Deseadense (Oligoceno Inferior) de la Formación Fray Bentos y su contenido paleontológico, con especial referencia a la presencia de Proborhyaena cf. gigantea Ameghino (Marsupialia, Borhyaenidae) en el Uruguay. Nota preliminar. Comunicaciones Paleontológicas Del Museo de Historia Natural de Montevideo 7: 151–158.
Procladosictis_anomala	extinct	Sparassodonta	Sparassodonta_IncertaSedis	AR	Chubut	Cerro del Humo	Musters	Mustersense	36.5	39	12	8.9	Marshall, L.G. 1981. Review of the Hathlyacyninae, an extinct subfamily of South American ‘Dog-like’ Marsupials. Fieldiana Geology 7: 1–120.
Procladosictis_erecta_(nomen_dubius)	extinct	Sparassodonta	Sparassodonta_ND	AR	Chubut	Gran Barranca	Sarmiento (Gran Barranca mb)	Casamayoran	39	41.6	15	0	Marshall, L.G. 1981. Review of the Hathlyacyninae, an extinct subfamily of South American ‘Dog-like’ Marsupials. Fieldiana Geology 7: 1–120.
Prothylacynus_patagonicus	extinct	Sparassodonta	Borhyaenoidea_basal	AR	Santa Cruz	Cañadón de Las Vacas	Santa Cruz	Santacrucian	16	18	34	31.8	Marshall, L.G. 1979. Review of the Prothylacyninae, an extinct subfamily of South American ‘Dog-like’ Marsupials. Fieldiana Geology 3: 1–50.
Prothylacynus_patagonicus	extinct	Sparassodonta	Borhyaenoidea_basal	AR	Santa Cruz	Killik Aike Norte	Santa Cruz	Santacrucian	16.9	17.41	41	31.8	Prevosti, F.J., Forasiepi, A.M., Ercoli, M.D. and Turazzini, G.F. 2012. Paleoecology of the mammalian carnivores (Metatheria, Sparassodonta) of the Santa Cruz Formation (late Early Miocene). In: Vizcaino, S.F., R.F. Kay and M.S. Bargo (Eds.) , Early Miocene paleobiology in Patagonia, Cambridge University Press, Cambridge, pp. 173–193.
Prothylacynus_patagonicus	extinct	Sparassodonta	Borhyaenoidea_basal	AR	Santa Cruz	Killik Aike Norte	Santa Cruz	Santacrucian	16.9	17.41	41	31.8	Prevosti, F.J., Forasiepi, A.M., Ercoli, M.D. and Turazzini, G.F. 2012. Paleoecology of the mammalian carnivores (Metatheria, Sparassodonta) of the Santa Cruz Formation (late Early Miocene). In: Vizcaino, S.F., R.F. Kay and M.S. Bargo (Eds.) , Early Miocene paleobiology in Patagonia, Cambridge University Press, Cambridge, pp. 173–193.
Prothylacynus_patagonicus	extinct	Sparassodonta	Borhyaenoidea_basal	AR	Santa Cruz	Killik Aike Norte	Santa Cruz	Santacrucian	16.9	17.41	41	31.8	Prevosti, F.J., Forasiepi, A.M., Ercoli, M.D. and Turazzini, G.F. 2012. Paleoecology of the mammalian carnivores (Metatheria, Sparassodonta) of the Santa Cruz Formation (late Early Miocene). In: Vizcaino, S.F., R.F. Kay and M.S. Bargo (Eds.) , Early Miocene paleobiology in Patagonia, Cambridge University Press, Cambridge, pp. 173–193.
Prothylacynus_patagonicus	extinct	Sparassodonta	Borhyaenoidea_basal	AR	Santa Cruz	Monte Observación	Santa Cruz	Santacrucian	16.3	17.8	46	31.8	Marshall, L.G. 1979. Review of the Prothylacyninae, an extinct subfamily of South American ‘Dog-like’ Marsupials. Fieldiana Geology 3: 1–50.
Prothylacynus_patagonicus	extinct	Sparassodonta	Borhyaenoidea_basal	AR	Santa Cruz	Monte Observación	Santa Cruz	Santacrucian	16.3	17.8	46	31.8	Marshall, L.G. 1979. Review of the Prothylacyninae, an extinct subfamily of South American ‘Dog-like’ Marsupials. Fieldiana Geology 3: 1–50.
Prothylacynus_patagonicus	extinct	Sparassodonta	Borhyaenoidea_basal	AR	Santa Cruz	Puesto Estancia La Costa	Santa Cruz	Santacrucian	17.41	17.7	49	31.8	Prevosti, F.J., Forasiepi, A.M., Ercoli, M.D. and Turazzini, G.F. 2012. Paleoecology of the mammalian carnivores (Metatheria, Sparassodonta) of the Santa Cruz Formation (late Early Miocene). In: Vizcaino, S.F., R.F. Kay and M.S. Bargo (Eds.) , Early Miocene paleobiology in Patagonia, Cambridge University Press, Cambridge, pp. 173–193.
Prothylacynus_patagonicus	extinct	Sparassodonta	Borhyaenoidea_basal	AR	Santa Cruz	Puesto Estancia La Costa	Santa Cruz	Santacrucian	17.41	17.7	49	31.8	Prevosti, F.J., Forasiepi, A.M., Ercoli, M.D. and Turazzini, G.F. 2012. Paleoecology of the mammalian carnivores (Metatheria, Sparassodonta) of the Santa Cruz Formation (late Early Miocene). In: Vizcaino, S.F., R.F. Kay and M.S. Bargo (Eds.) , Early Miocene paleobiology in Patagonia, Cambridge University Press, Cambridge, pp. 173–193.
Prothylacynus_patagonicus	extinct	Sparassodonta	Borhyaenoidea_basal	AR	Santa Cruz	Puesto Estancia La Costa	Santa Cruz	Santacrucian	17.41	17.7	49	31.8	Prevosti, F.J., Forasiepi, A.M., Ercoli, M.D. and Turazzini, G.F. 2012. Paleoecology of the mammalian carnivores (Metatheria, Sparassodonta) of the Santa Cruz Formation (late Early Miocene). In: Vizcaino, S.F., R.F. Kay and M.S. Bargo (Eds.) , Early Miocene paleobiology in Patagonia, Cambridge University Press, Cambridge, pp. 173–193.
Prothylacynus_patagonicus	extinct	Sparassodonta	Borhyaenoidea_basal	AR	Santa Cruz	Puesto Estancia La Costa	Santa Cruz	Santacrucian	17.41	17.7	49	31.8	Prevosti, F.J., Forasiepi, A.M., Ercoli, M.D. and Turazzini, G.F. 2012. Paleoecology of the mammalian carnivores (Metatheria, Sparassodonta) of the Santa Cruz Formation (late Early Miocene). In: Vizcaino, S.F., R.F. Kay and M.S. Bargo (Eds.) , Early Miocene paleobiology in Patagonia, Cambridge University Press, Cambridge, pp. 173–193.
Prothylacynus_patagonicus	extinct	Sparassodonta	Borhyaenoidea_basal	AR	Santa Cruz	Puesto Estancia La Costa	Santa Cruz	Santacrucian	17.41	17.7	49	31.8	Prevosti, F.J., Forasiepi, A.M., Ercoli, M.D. and Turazzini, G.F. 2012. Paleoecology of the mammalian carnivores (Metatheria, Sparassodonta) of the Santa Cruz Formation (late Early Miocene). In: Vizcaino, S.F., R.F. Kay and M.S. Bargo (Eds.) , Early Miocene paleobiology in Patagonia, Cambridge University Press, Cambridge, pp. 173–193.
Prothylacynus_patagonicus	extinct	Sparassodonta	Borhyaenoidea_basal	CL	Aysén	Alto Río Cisnes (loc 8)	Río Frías	Friasian	15.5	16.3	64	31.8	Marshall, L.G. 1990. Fossil marsupialia from the type Friasian Land Mammal Age (Miocene), Alto Río Cisnes, Aisen, Chile. Revista Geológica de Chile 17: 19–55.
Pseudocladosictis_determinabile_(nomen_dubius)	extinct	Sparassodonta	Sparassodonta_ND	AR	Chubut	Gran Barranca	Sarmiento (Gran Barranca mb)	Casamayoran	39	41.6	15	0	Marshall, L.G. 1981. Review of the Hathlyacyninae, an extinct subfamily of South American ‘Dog-like’ Marsupials. Fieldiana Geology 7: 1–120.
Pseudolycopsis_cabrerai	extinct	Sparassodonta	Borhyaenoidea_basal	AR	Buenos Aires	Arroyo Chasicó	Arroyo Chasicó	Chasicoan	9.07	9.43	1	19.2	Reig, O.A. 1957. Nota previa sobre los marsupiales de la Formación Chasicó. Ameghiniana 1: 27–31.
Pseudonotictis_chubutensis	extinct	Sparassodonta	Hathliacynidae	AR	Chubut	Estancia Sucesión		Colloncuran	12.75	14.6	13	0.89	Martin, G.M. and Tejedor, M.F. 2007. Nueva especie de Pseudonotictis Ameghino (Metatheria, Sparassodonta, Hathliacynidae) del Mioceno medio de. Ameghiniana 44: 747–750.
Pseudonotictis_pusillus	extinct	Sparassodonta	Hathliacynidae	AR	Santa Cruz	Monte León	Santa Cruz	Santacrucian	16.2	17.8	45	1.17	Marshall, L.G. 1981. Review of the Hathlyacyninae, an extinct subfamily of South American ‘Dog-like’ Marsupials. Fieldiana Geology 7: 1–120.
Pseudonotictis_pusillus	extinct	Sparassodonta	Hathliacynidae	AR	Santa Cruz	Monte León	Santa Cruz	Santacrucian	16.2	17.8	45	1.17	Marshall, L.G. 1981. Review of the Hathlyacyninae, an extinct subfamily of South American ‘Dog-like’ Marsupials. Fieldiana Geology 7: 1–120.
Pseudonotictis_pusillus	extinct	Sparassodonta	Hathliacynidae	AR	Santa Cruz	Monte Observación	Santa Cruz	Santacrucian	16.3	17.8	46	1.17	Marshall, L.G. 1981. Review of the Hathlyacyninae, an extinct subfamily of South American ‘Dog-like’ Marsupials. Fieldiana Geology 7: 1–120.
Pseudothylacynus_rectus	extinct	Sparassodonta	Borhyaenoidea_basal	AR	Chubut	Gran Barranca	Sarmiento (Colhue Huapi mb)	Colhuehuapian	20.5	21	14	16.85	Marshall, L.G., de Muizon, C. and Hoffstetter, R. 1984. Fossil Marsupialia in the Muséum national d’Histoire naturelle collected by André Tounouër froni Patagonia, southern Argentina. Bulletin Du Museum National d’Histoire Naturelle, Section C 4e série,: 33–58.
Pseudothylacynus_rectus	extinct	Sparassodonta	Borhyaenoidea_basal	AR	Chubut	Gran Barranca	Sarmiento (Colhue Huapi mb)	Colhuehuapian	20.5	21	14	16.85	Marshall, L.G., de Muizon, C. and Hoffstetter, R. 1984. Fossil Marsupialia in the Muséum national d’Histoire naturelle collected by André Tounouër froni Patagonia, southern Argentina. Bulletin Du Museum National d’Histoire Naturelle, Section C 4e série,: 33–58.
Pseudothylacynus_rectus	extinct	Sparassodonta	Borhyaenoidea_basal	AR	Chubut	Gran Barranca	Sarmiento (Colhue Huapi mb)	Colhuehuapian	20.5	21	14	16.85	Marshall, L.G., de Muizon, C. and Hoffstetter, R. 1984. Fossil Marsupialia in the Muséum national d’Histoire naturelle collected by André Tounouër froni Patagonia, southern Argentina. Bulletin Du Museum National d’Histoire Naturelle, Section C 4e série,: 33–58.
Pseudothylacynus_rectus	extinct	Sparassodonta	Borhyaenoidea_basal	AR	Chubut	Gran Barranca	Sarmiento (Colhue Huapi mb)	Colhuehuapian	20.5	21	14	16.85	Marshall, L.G., de Muizon, C. and Hoffstetter, R. 1984. Fossil Marsupialia in the Muséum national d’Histoire naturelle collected by André Tounouër froni Patagonia, southern Argentina. Bulletin Du Museum National d’Histoire Naturelle, Section C 4e série,: 33–58.
Pseudothylacynus_rectus	extinct	Sparassodonta	Borhyaenoidea_basal	AR	Chubut	Gran Barranca	Sarmiento (Colhue Huapi mb)	Colhuehuapian	20.5	21	14	16.85	Marshall, L.G., de Muizon, C. and Hoffstetter, R. 1984. Fossil Marsupialia in the Muséum national d’Histoire naturelle collected by André Tounouër froni Patagonia, southern Argentina. Bulletin Du Museum National d’Histoire Naturelle, Section C 4e série,: 33–58.
Pseudothylacynus_rectus	extinct	Sparassodonta	Borhyaenoidea_basal	AR	Chubut	Gran Barranca	Sarmiento (Colhue Huapi mb)	Colhuehuapian	20.5	21	14	16.85	Marshall, L.G., de Muizon, C. and Hoffstetter, R. 1984. Fossil Marsupialia in the Muséum national d’Histoire naturelle collected by André Tounouër froni Patagonia, southern Argentina. Bulletin Du Museum National d’Histoire Naturelle, Section C 4e série,: 33–58.
Sallacyon_hoffstetteri	extinct	Sparassodonta	Hathliacynidae	BO	La Paz	Salla		Deseadan	25.65	29.4	58	2.06	Villarroel y Marshall 1982, Hoffstetter y Petter 1983, Petter y Hoffstetter 1983, Marshall 1984, de Muizon 1999
Sallacyon_hoffstetteri	extinct	Sparassodonta	Hathliacynidae	BO	La Paz	Salla		Deseadan	25.65	29.4	58	2.06	Villarroel y Marshall 1982, Hoffstetter y Petter 1983, Petter y Hoffstetter 1983, Marshall 1984, de Muizon 1999
Sipalocyon_externa	extinct	Sparassodonta	Hathliacynidae	AR	Chubut	Gran Barranca	Sarmiento (Colhue Huapi mb)	Colhuehuapian	20.5	21	14	1.7	Marshall, L.G. 1981. Review of the Hathlyacyninae, an extinct subfamily of South American ‘Dog-like’ Marsupials. Fieldiana Geology 7: 1–120.
Sipalocyon_externa	extinct	Sparassodonta	Hathliacynidae	AR	Chubut	Gran Barranca	Sarmiento (Colhue Huapi mb)	Colhuehuapian	20.5	21	14	1.7	Marshall, L.G. 1981. Review of the Hathlyacyninae, an extinct subfamily of South American ‘Dog-like’ Marsupials. Fieldiana Geology 7: 1–120.
Sipalocyon_externa	extinct	Sparassodonta	Hathliacynidae	AR	Chubut	Gran Barranca	Sarmiento (Colhue Huapi mb)	Colhuehuapian	20.5	21	14	1.7	Marshall, L.G. 1981. Review of the Hathlyacyninae, an extinct subfamily of South American ‘Dog-like’ Marsupials. Fieldiana Geology 7: 1–120.
Sipalocyon_externa	extinct	Sparassodonta	Hathliacynidae	AR	Chubut	Gran Barranca	Sarmiento (Colhue Huapi mb)	Colhuehuapian	20.5	21	14	1.7	Marshall, L.G. 1981. Review of the Hathlyacyninae, an extinct subfamily of South American ‘Dog-like’ Marsupials. Fieldiana Geology 7: 1–120.
Sipalocyon_externa	extinct	Sparassodonta	Hathliacynidae	AR	Chubut	Gran Barranca	Sarmiento (Colhue Huapi mb)	Colhuehuapian	20.5	21	14	1.7	Marshall, L.G. 1981. Review of the Hathlyacyninae, an extinct subfamily of South American ‘Dog-like’ Marsupials. Fieldiana Geology 7: 1–120.
Sipalocyon_gracilis	extinct	Sparassodonta	Hathliacynidae	AR	Santa Cruz	Barrancas Blancas (Ea. Aguada Grande)	Santa Cruz	Santacrucian	16.49	17.04	30	2.11	Chornogubsky, L., Abello, M. and Barmak, G. 2020. The Metatheria from the río Santa Cruz (Santa Cruz formation, early-middle Miocene, Argentina): history and new records. Publicación Electrónica de La Asociación Paleontológica Argentina 19: 62–84.
Sipalocyon_gracilis	extinct	Sparassodonta	Hathliacynidae	AR	Santa Cruz	Barrancas Blancas (Ea. Santa Lucía)	Santa Cruz	Santacrucian	16.49	17.04	31	2.11	Chornogubsky, L., Abello, M. and Barmak, G. 2020. The Metatheria from the río Santa Cruz (Santa Cruz formation, early-middle Miocene, Argentina): history and new records. Publicación Electrónica de La Asociación Paleontológica Argentina 19: 62–84.
Sipalocyon_gracilis	extinct	Sparassodonta	Hathliacynidae	AR	Santa Cruz	Cañadón de Las Vacas	Santa Cruz	Santacrucian	16	18	34	2.11	Marshall, L.G. 1981. Review of the Hathlyacyninae, an extinct subfamily of South American ‘Dog-like’ Marsupials. Fieldiana Geology 7: 1–120.
Sipalocyon_gracilis	extinct	Sparassodonta	Hathliacynidae	AR	Santa Cruz	Cañadón Silva	Santa Cruz	Santacrucian	17.41	17.6	35	2.11	Prevosti, F.J., Forasiepi, A.M., Ercoli, M.D. and Turazzini, G.F. 2012. Paleoecology of the mammalian carnivores (Metatheria, Sparassodonta) of the Santa Cruz Formation (late Early Miocene). In: Vizcaino, S.F., R.F. Kay and M.S. Bargo (Eds.) , Early Miocene paleobiology in Patagonia, Cambridge University Press, Cambridge, pp. 173–193.
Sipalocyon_gracilis	extinct	Sparassodonta	Hathliacynidae	AR	Santa Cruz	Cañadón Silva	Santa Cruz	Santacrucian	17.41	17.6	35	2.11	Prevosti, F.J., Forasiepi, A.M., Ercoli, M.D. and Turazzini, G.F. 2012. Paleoecology of the mammalian carnivores (Metatheria, Sparassodonta) of the Santa Cruz Formation (late Early Miocene). In: Vizcaino, S.F., R.F. Kay and M.S. Bargo (Eds.) , Early Miocene paleobiology in Patagonia, Cambridge University Press, Cambridge, pp. 173–193.
Sipalocyon_gracilis	extinct	Sparassodonta	Hathliacynidae	AR	Santa Cruz	Cañadón Silva	Santa Cruz	Santacrucian	17.41	17.6	35	2.11	Prevosti, F.J., Forasiepi, A.M., Ercoli, M.D. and Turazzini, G.F. 2012. Paleoecology of the mammalian carnivores (Metatheria, Sparassodonta) of the Santa Cruz Formation (late Early Miocene). In: Vizcaino, S.F., R.F. Kay and M.S. Bargo (Eds.) , Early Miocene paleobiology in Patagonia, Cambridge University Press, Cambridge, pp. 173–193.
Sipalocyon_gracilis	extinct	Sparassodonta	Hathliacynidae	AR	Santa Cruz	Cañadón Silva	Santa Cruz	Santacrucian	17.41	17.6	35	2.11	Prevosti, F.J., Forasiepi, A.M., Ercoli, M.D. and Turazzini, G.F. 2012. Paleoecology of the mammalian carnivores (Metatheria, Sparassodonta) of the Santa Cruz Formation (late Early Miocene). In: Vizcaino, S.F., R.F. Kay and M.S. Bargo (Eds.) , Early Miocene paleobiology in Patagonia, Cambridge University Press, Cambridge, pp. 173–193.
Sipalocyon_gracilis	extinct	Sparassodonta	Hathliacynidae	AR	Santa Cruz	Estancia La Costa	Santa Cruz	Santacrucian	17.41	17.7	38	2.11	Marshall, L.G. 1981. Review of the Hathlyacyninae, an extinct subfamily of South American ‘Dog-like’ Marsupials. Fieldiana Geology 7: 1–120.
Sipalocyon_gracilis	extinct	Sparassodonta	Hathliacynidae	AR	Santa Cruz	Killik Aike Norte	Santa Cruz	Santacrucian	16.9	17.41	41	2.11	Prevosti, F.J., Forasiepi, A.M., Ercoli, M.D. and Turazzini, G.F. 2012. Paleoecology of the mammalian carnivores (Metatheria, Sparassodonta) of the Santa Cruz Formation (late Early Miocene). In: Vizcaino, S.F., R.F. Kay and M.S. Bargo (Eds.) , Early Miocene paleobiology in Patagonia, Cambridge University Press, Cambridge, pp. 173–193.
Sipalocyon_gracilis	extinct	Sparassodonta	Hathliacynidae	AR	Santa Cruz	Killik Aike Norte	Santa Cruz	Santacrucian	16.9	17.41	41	2.11	Prevosti, F.J., Forasiepi, A.M., Ercoli, M.D. and Turazzini, G.F. 2012. Paleoecology of the mammalian carnivores (Metatheria, Sparassodonta) of the Santa Cruz Formation (late Early Miocene). In: Vizcaino, S.F., R.F. Kay and M.S. Bargo (Eds.) , Early Miocene paleobiology in Patagonia, Cambridge University Press, Cambridge, pp. 173–193.
Sipalocyon_gracilis	extinct	Sparassodonta	Hathliacynidae	AR	Santa Cruz	La Cueva	Santa Cruz	Santacrucian	16.3	17.8	42	2.11	Prevosti, F.J., Forasiepi, A.M., Ercoli, M.D. and Turazzini, G.F. 2012. Paleoecology of the mammalian carnivores (Metatheria, Sparassodonta) of the Santa Cruz Formation (late Early Miocene). In: Vizcaino, S.F., R.F. Kay and M.S. Bargo (Eds.) , Early Miocene paleobiology in Patagonia, Cambridge University Press, Cambridge, pp. 173–193.
Sipalocyon_gracilis	extinct	Sparassodonta	Hathliacynidae	AR	Santa Cruz	La Cueva	Santa Cruz	Santacrucian	16.3	17.8	42	2.11	Prevosti, F.J., Forasiepi, A.M., Ercoli, M.D. and Turazzini, G.F. 2012. Paleoecology of the mammalian carnivores (Metatheria, Sparassodonta) of the Santa Cruz Formation (late Early Miocene). In: Vizcaino, S.F., R.F. Kay and M.S. Bargo (Eds.) , Early Miocene paleobiology in Patagonia, Cambridge University Press, Cambridge, pp. 173–193.
Sipalocyon_gracilis	extinct	Sparassodonta	Hathliacynidae	AR	Santa Cruz	La Cueva	Santa Cruz	Santacrucian	16.3	17.8	42	2.11	Prevosti, F.J., Forasiepi, A.M., Ercoli, M.D. and Turazzini, G.F. 2012. Paleoecology of the mammalian carnivores (Metatheria, Sparassodonta) of the Santa Cruz Formation (late Early Miocene). In: Vizcaino, S.F., R.F. Kay and M.S. Bargo (Eds.) , Early Miocene paleobiology in Patagonia, Cambridge University Press, Cambridge, pp. 173–193.
Sipalocyon_gracilis	extinct	Sparassodonta	Hathliacynidae	AR	Santa Cruz	La Cueva	Santa Cruz	Santacrucian	16.3	17.8	42	2.11	Prevosti, F.J., Forasiepi, A.M., Ercoli, M.D. and Turazzini, G.F. 2012. Paleoecology of the mammalian carnivores (Metatheria, Sparassodonta) of the Santa Cruz Formation (late Early Miocene). In: Vizcaino, S.F., R.F. Kay and M.S. Bargo (Eds.) , Early Miocene paleobiology in Patagonia, Cambridge University Press, Cambridge, pp. 173–193.
Sipalocyon_gracilis	extinct	Sparassodonta	Hathliacynidae	AR	Santa Cruz	La Cueva	Santa Cruz	Santacrucian	16.3	17.8	42	2.11	Prevosti, F.J., Forasiepi, A.M., Ercoli, M.D. and Turazzini, G.F. 2012. Paleoecology of the mammalian carnivores (Metatheria, Sparassodonta) of the Santa Cruz Formation (late Early Miocene). In: Vizcaino, S.F., R.F. Kay and M.S. Bargo (Eds.) , Early Miocene paleobiology in Patagonia, Cambridge University Press, Cambridge, pp. 173–193.
Sipalocyon_gracilis	extinct	Sparassodonta	Hathliacynidae	AR	Santa Cruz	La Cueva	Santa Cruz	Santacrucian	16.3	17.8	42	2.11	Prevosti, F.J., Forasiepi, A.M., Ercoli, M.D. and Turazzini, G.F. 2012. Paleoecology of the mammalian carnivores (Metatheria, Sparassodonta) of the Santa Cruz Formation (late Early Miocene). In: Vizcaino, S.F., R.F. Kay and M.S. Bargo (Eds.) , Early Miocene paleobiology in Patagonia, Cambridge University Press, Cambridge, pp. 173–193.
Sipalocyon_gracilis	extinct	Sparassodonta	Hathliacynidae	AR	Santa Cruz	Monte León	Santa Cruz	Santacrucian	16.2	17.8	45	2.11	Marshall, L.G. 1981. Review of the Hathlyacyninae, an extinct subfamily of South American ‘Dog-like’ Marsupials. Fieldiana Geology 7: 1–120.
Sipalocyon_gracilis	extinct	Sparassodonta	Hathliacynidae	AR	Santa Cruz	Monte León	Santa Cruz	Santacrucian	16.2	17.8	45	2.11	Marshall, L.G. 1981. Review of the Hathlyacyninae, an extinct subfamily of South American ‘Dog-like’ Marsupials. Fieldiana Geology 7: 1–120.
Sipalocyon_gracilis	extinct	Sparassodonta	Hathliacynidae	AR	Santa Cruz	Monte León	Santa Cruz	Santacrucian	16.2	17.8	45	2.11	Marshall, L.G. 1981. Review of the Hathlyacyninae, an extinct subfamily of South American ‘Dog-like’ Marsupials. Fieldiana Geology 7: 1–120.
Sipalocyon_gracilis	extinct	Sparassodonta	Hathliacynidae	AR	Santa Cruz	Monte León	Santa Cruz	Santacrucian	16.2	17.8	45	2.11	Marshall, L.G. 1981. Review of the Hathlyacyninae, an extinct subfamily of South American ‘Dog-like’ Marsupials. Fieldiana Geology 7: 1–120.
Sipalocyon_gracilis	extinct	Sparassodonta	Hathliacynidae	AR	Santa Cruz	Monte Observación	Santa Cruz	Santacrucian	16.3	17.8	46	2.11	Marshall, L.G. 1981. Review of the Hathlyacyninae, an extinct subfamily of South American ‘Dog-like’ Marsupials. Fieldiana Geology 7: 1–120.
Sipalocyon_gracilis	extinct	Sparassodonta	Hathliacynidae	AR	Santa Cruz	Monte Observación	Santa Cruz	Santacrucian	16.3	17.8	46	2.11	Marshall, L.G. 1981. Review of the Hathlyacyninae, an extinct subfamily of South American ‘Dog-like’ Marsupials. Fieldiana Geology 7: 1–120.
Sipalocyon_gracilis	extinct	Sparassodonta	Hathliacynidae	AR	Santa Cruz	Monte Observación	Santa Cruz	Santacrucian	16.3	17.8	46	2.11	Marshall, L.G. 1981. Review of the Hathlyacyninae, an extinct subfamily of South American ‘Dog-like’ Marsupials. Fieldiana Geology 7: 1–120.
Sipalocyon_gracilis	extinct	Sparassodonta	Hathliacynidae	AR	Santa Cruz	Monte Observación	Santa Cruz	Santacrucian	16.3	17.8	46	2.11	Marshall, L.G. 1981. Review of the Hathlyacyninae, an extinct subfamily of South American ‘Dog-like’ Marsupials. Fieldiana Geology 7: 1–120.
Sipalocyon_gracilis	extinct	Sparassodonta	Hathliacynidae	AR	Santa Cruz	Monte Observación	Santa Cruz	Santacrucian	16.3	17.8	46	2.11	Marshall, L.G. 1981. Review of the Hathlyacyninae, an extinct subfamily of South American ‘Dog-like’ Marsupials. Fieldiana Geology 7: 1–120.
Sipalocyon_gracilis	extinct	Sparassodonta	Hathliacynidae	AR	Santa Cruz	Monte Observación	Santa Cruz	Santacrucian	16.3	17.8	46	2.11	Marshall, L.G. 1981. Review of the Hathlyacyninae, an extinct subfamily of South American ‘Dog-like’ Marsupials. Fieldiana Geology 7: 1–120.
Sipalocyon_gracilis	extinct	Sparassodonta	Hathliacynidae	AR	Santa Cruz	Monte Observación	Santa Cruz	Santacrucian	16.3	17.8	46	2.11	Marshall, L.G. 1981. Review of the Hathlyacyninae, an extinct subfamily of South American ‘Dog-like’ Marsupials. Fieldiana Geology 7: 1–120.
Sipalocyon_gracilis	extinct	Sparassodonta	Hathliacynidae	AR	Santa Cruz	Monte Observación	Santa Cruz	Santacrucian	16.3	17.8	46	2.11	Marshall, L.G. 1981. Review of the Hathlyacyninae, an extinct subfamily of South American ‘Dog-like’ Marsupials. Fieldiana Geology 7: 1–120.
Sipalocyon_gracilis	extinct	Sparassodonta	Hathliacynidae	AR	Santa Cruz	Monte Observación	Santa Cruz	Santacrucian	16.3	17.8	46	2.11	Marshall, L.G. 1981. Review of the Hathlyacyninae, an extinct subfamily of South American ‘Dog-like’ Marsupials. Fieldiana Geology 7: 1–120.
Sipalocyon_gracilis	extinct	Sparassodonta	Hathliacynidae	AR	Santa Cruz	Puesto Estancia La Costa	Santa Cruz	Santacrucian	17.41	17.7	49	2.11	Prevosti, F.J., Forasiepi, A.M., Ercoli, M.D. and Turazzini, G.F. 2012. Paleoecology of the mammalian carnivores (Metatheria, Sparassodonta) of the Santa Cruz Formation (late Early Miocene). In: Vizcaino, S.F., R.F. Kay and M.S. Bargo (Eds.) , Early Miocene paleobiology in Patagonia, Cambridge University Press, Cambridge, pp. 173–193.
Sipalocyon_gracilis	extinct	Sparassodonta	Hathliacynidae	AR	Santa Cruz	Puesto Estancia La Costa	Santa Cruz	Santacrucian	17.41	17.7	49	2.11	Prevosti, F.J., Forasiepi, A.M., Ercoli, M.D. and Turazzini, G.F. 2012. Paleoecology of the mammalian carnivores (Metatheria, Sparassodonta) of the Santa Cruz Formation (late Early Miocene). In: Vizcaino, S.F., R.F. Kay and M.S. Bargo (Eds.) , Early Miocene paleobiology in Patagonia, Cambridge University Press, Cambridge, pp. 173–193.
Sipalocyon_gracilis	extinct	Sparassodonta	Hathliacynidae	AR	Santa Cruz	Puesto Estancia La Costa	Santa Cruz	Santacrucian	17.41	17.7	49	2.11	Prevosti, F.J., Forasiepi, A.M., Ercoli, M.D. and Turazzini, G.F. 2012. Paleoecology of the mammalian carnivores (Metatheria, Sparassodonta) of the Santa Cruz Formation (late Early Miocene). In: Vizcaino, S.F., R.F. Kay and M.S. Bargo (Eds.) , Early Miocene paleobiology in Patagonia, Cambridge University Press, Cambridge, pp. 173–193.
Sipalocyon_gracilis	extinct	Sparassodonta	Hathliacynidae	AR	Santa Cruz	Puesto Estancia La Costa	Santa Cruz	Santacrucian	17.41	17.7	49	2.11	Prevosti, F.J., Forasiepi, A.M., Ercoli, M.D. and Turazzini, G.F. 2012. Paleoecology of the mammalian carnivores (Metatheria, Sparassodonta) of the Santa Cruz Formation (late Early Miocene). In: Vizcaino, S.F., R.F. Kay and M.S. Bargo (Eds.) , Early Miocene paleobiology in Patagonia, Cambridge University Press, Cambridge, pp. 173–193.
Sipalocyon_gracilis	extinct	Sparassodonta	Hathliacynidae	AR	Santa Cruz	Puesto Estancia La Costa	Santa Cruz	Santacrucian	17.41	17.7	49	2.11	Prevosti, F.J., Forasiepi, A.M., Ercoli, M.D. and Turazzini, G.F. 2012. Paleoecology of the mammalian carnivores (Metatheria, Sparassodonta) of the Santa Cruz Formation (late Early Miocene). In: Vizcaino, S.F., R.F. Kay and M.S. Bargo (Eds.) , Early Miocene paleobiology in Patagonia, Cambridge University Press, Cambridge, pp. 173–193.
Sipalocyon_gracilis	extinct	Sparassodonta	Hathliacynidae	AR	Santa Cruz	Puesto Estancia La Costa	Santa Cruz	Santacrucian	17.41	17.7	49	2.11	Prevosti, F.J., Forasiepi, A.M., Ercoli, M.D. and Turazzini, G.F. 2012. Paleoecology of the mammalian carnivores (Metatheria, Sparassodonta) of the Santa Cruz Formation (late Early Miocene). In: Vizcaino, S.F., R.F. Kay and M.S. Bargo (Eds.) , Early Miocene paleobiology in Patagonia, Cambridge University Press, Cambridge, pp. 173–193.
Sipalocyon_gracilis	extinct	Sparassodonta	Hathliacynidae	AR	Santa Cruz	Segundas Barrancas Blancas (Ea. Cordón Alto)	Santa Cruz	Santacrucian	15.63	16.32	51	2.11	Chornogubsky, L., Abello, M. and Barmak, G. 2020. The Metatheria from the río Santa Cruz (Santa Cruz formation, early-middle Miocene, Argentina): history and new records. Publicación Electrónica de La Asociación Paleontológica Argentina 19: 62–84.
Sipalocyon_gracilis	extinct	Sparassodonta	Hathliacynidae	AR	Santa Cruz	Segundas Barrancas Blancas (Ea. El Tordillo)	Santa Cruz	Santacrucian	15.63	16.32	52	2.11	Chornogubsky, L., Abello, M. and Barmak, G. 2020. The Metatheria from the río Santa Cruz (Santa Cruz formation, early-middle Miocene, Argentina): history and new records. Publicación Electrónica de La Asociación Paleontológica Argentina 19: 62–84.
Sipalocyon_gracilis	extinct	Sparassodonta	Hathliacynidae	AR	Santa Cruz	Shehuén	Santa Cruz	Santacrucian	16.71	19.58	53	2.11	Marshall, L.G. 1981. Review of the Hathlyacyninae, an extinct subfamily of South American ‘Dog-like’ Marsupials. Fieldiana Geology 7: 1–120.
Sipalocyon_gracilis	extinct	Sparassodonta	Hathliacynidae	AR	Santa Cruz	Shehuén	Santa Cruz	Santacrucian	16.71	19.58	53	2.11	Marshall, L.G. 1981. Review of the Hathlyacyninae, an extinct subfamily of South American ‘Dog-like’ Marsupials. Fieldiana Geology 7: 1–120.
Sipalocyon_gracilis	extinct	Sparassodonta	Hathliacynidae	AR	Santa Cruz	Yegua Quemada	Santa Cruz	Santacrucian	16	18	54	2.11	Marshall, L.G. 1981. Review of the Hathlyacyninae, an extinct subfamily of South American ‘Dog-like’ Marsupials. Fieldiana Geology 7: 1–120.
Sipalocyon_gracilis	extinct	Sparassodonta	Hathliacynidae	AR	Santa Cruz	Yegua Quemada	Santa Cruz	Santacrucian	16	18	54	2.11	Marshall, L.G. 1981. Review of the Hathlyacyninae, an extinct subfamily of South American ‘Dog-like’ Marsupials. Fieldiana Geology 7: 1–120.
Sipalocyon_gracilis	extinct	Sparassodonta	Hathliacynidae	CL	Aysén	Alto Río Cisnes (loc 13)	Río Frías	Friasian	15.5	16.3	62	2.11	Marshall, L.G. 1990. Fossil marsupialia from the type Friasian Land Mammal Age (Miocene), Alto Río Cisnes, Aisen, Chile. Revista Geológica de Chile 17: 19–55.
Sipalocyon_obusta_(nomen_dubium)	extinct	Sparassodonta	Hathliacynidae	AR	Santa Cruz	Monte Observación	Santa Cruz	Santacrucian	16.3	17.8	46	2.32	Marshall, L.G. 1981. Review of the Hathlyacyninae, an extinct subfamily of South American ‘Dog-like’ Marsupials. Fieldiana Geology 7: 1–120.
Stylocynus_paranensis	extinct	Sparassodonta	Sparassodonta_basal	AR	Entre Ríos	Barrancas del Río Paraná	Ituzaingó	Chasicoan–Huayquerian	4.7	9.47	23	31.05	Marshall, L.G. 1979. Review of the Prothylacyninae, an extinct subfamily of South American ‘Dog-like’ Marsupials. Fieldiana Geology 3: 1–50.
Stylocynus_paranensis	extinct	Sparassodonta	Sparassodonta_basal	AR	Entre Ríos	Barrancas del Río Paraná	Ituzaingó	Chasicoan–Huayquerian	4.7	9.47	23	31.05	Marshall, L.G. 1979. Review of the Prothylacyninae, an extinct subfamily of South American ‘Dog-like’ Marsupials. Fieldiana Geology 3: 1–50.
Stylocynus_paranensis	extinct	Sparassodonta	Sparassodonta_basal	AR	Entre Ríos	Barrancas del Río Paraná	Ituzaingó	Chasicoan–Huayquerian	4.7	9.47	23	31.05	Marshall, L.G. 1979. Review of the Prothylacyninae, an extinct subfamily of South American ‘Dog-like’ Marsupials. Fieldiana Geology 3: 1–50.
Stylocynus_paranensis	extinct	Sparassodonta	Sparassodonta_basal	AR	Entre Ríos	Barrancas del Río Paraná	Ituzaingó	Chasicoan–Huayquerian	4.7	9.47	23	31.05	Marshall, L.G. 1979. Review of the Prothylacyninae, an extinct subfamily of South American ‘Dog-like’ Marsupials. Fieldiana Geology 3: 1–50.
Thylacosmilus_atrox	extinct	Sparassodonta	Thylacosmilidae	AR	Buenos Aires	Barranca de los Lobos	Chapadmalal (levels 6 or 7)	Chapadmalalan	3.04	3.74	2	117.4	Marshall, L.G. 1976. Evolution of the Thylacosmilidae, extinct saber-tooth marsupials of South America. PaleoBios 23: 1–31.
Thylacosmilus_atrox	extinct	Sparassodonta	Thylacosmilidae	AR	Buenos Aires	Carhué	Cerro Azul	Huayquerian	5.115	7.239	3	117.4	Goin, F.J. and Pascual, R. 1987. News on the biology and taxonomy of the marsupials Thylacosmilidae (late Tertiary of Argentina). Anales de La Academia Argentina de Ciencias Exactas, Físicas y Naturales 39: 219–246.
Thylacosmilus_atrox	extinct	Sparassodonta	Thylacosmilidae	AR	Buenos Aires	Chapadmalal	Chapadmalal (levels 6 or 7)	Chapadmalalan	3.04	3.74	4	117.4	Goin, F.J. and Pascual, R. 1987. News on the biology and taxonomy of the marsupials Thylacosmilidae (late Tertiary of Argentina). Anales de La Academia Argentina de Ciencias Exactas, Físicas y Naturales 39: 219–246.
Thylacosmilus_atrox	extinct	Sparassodonta	Thylacosmilidae	AR	Buenos Aires	Chapadmalal	Chapadmalal (levels 8 or 9)	Chapadmalalan	3.04	3.74	5	117.4	Goin, F.J. and Pascual, R. 1987. News on the biology and taxonomy of the marsupials Thylacosmilidae (late Tertiary of Argentina). Anales de La Academia Argentina de Ciencias Exactas, Físicas y Naturales 39: 219–246.
Thylacosmilus_atrox	extinct	Sparassodonta	Thylacosmilidae	AR	Buenos Aires	Mar del Plata	Chapadmalal	Chapadmalalan	2.9	4	6	117.4	Marshall, L.G. 1976. Evolution of the Thylacosmilidae, extinct saber-tooth marsupials of South America. PaleoBios 23: 1–31.
Thylacosmilus_atrox	extinct	Sparassodonta	Thylacosmilidae	AR	Buenos Aires	Monte Hermoso	Monte Hermoso	Montehermosan	3.7	4.7	7	117.4	Marshall, L.G. 1976. Evolution of the Thylacosmilidae, extinct saber-tooth marsupials of South America. PaleoBios 23: 1–31.
Thylacosmilus_atrox	extinct	Sparassodonta	Thylacosmilidae	AR	Catamarca	Entre Ríos (Chiquimil)	Andalhuala (level 19)	Huayquerian	5.64	7.14	8	117.4	Marshall, L.G. 1976. Evolution of the Thylacosmilidae, extinct saber-tooth marsupials of South America. PaleoBios 23: 1–31.
Thylacosmilus_atrox	extinct	Sparassodonta	Thylacosmilidae	AR	Catamarca	Puerta de Corral Quemado	Andalhuala (level 20)	Huayquerian	5.64	7.14	9	117.4	Marshall, L.G. 1976. Evolution of the Thylacosmilidae, extinct saber-tooth marsupials of South America. PaleoBios 23: 1–31.
Thylacosmilus_atrox	extinct	Sparassodonta	Thylacosmilidae	AR	Catamarca	Puerta de Corral Quemado	Corral Quemado (level 32)	Chapadmalalan	2.9	3.66	10	117.4	Bonini
Thylacosmilus_atrox	extinct	Sparassodonta	Thylacosmilidae	AR	Entre Ríos	Barrancas del Río Paraná	Ituzaingó	Chasicoan–Huayquerian	4.7	9.47	23	117.4	Marshall, L.G. 1976. Evolution of the Thylacosmilidae, extinct saber-tooth marsupials of South America. PaleoBios 23: 1–31.
Thylacosmilus_atrox	extinct	Sparassodonta	Thylacosmilidae	AR	Entre Ríos	Barrancas del Río Paraná	Ituzaingó	Chasicoan–Huayquerian	4.7	9.47	23	117.4	Marshall, L.G. 1976. Evolution of the Thylacosmilidae, extinct saber-tooth marsupials of South America. PaleoBios 23: 1–31.
Thylacosmilus_atrox	extinct	Sparassodonta	Thylacosmilidae	AR	Entre Ríos	Barrancas del Río Paraná	Ituzaingó	Chasicoan–Huayquerian	4.7	9.47	23	117.4	Marshall, L.G. 1976. Evolution of the Thylacosmilidae, extinct saber-tooth marsupials of South America. PaleoBios 23: 1–31.
Thylacosmilus_atrox	extinct	Sparassodonta	Thylacosmilidae	AR	La Pampa	Salinas Grandes de Hidalgo	Cerro Azul	lower “Huayquerian”	5.959	7.239	24	117.4	Marshall, L.G. 1976. Evolution of the Thylacosmilidae, extinct saber-tooth marsupials of South America. PaleoBios 23: 1–31.
Thylacosmilus_atrox	extinct	Sparassodonta	Thylacosmilidae	AR	La Pampa	Salinas Grandes de Hidalgo	Cerro Azul	lower “Huayquerian”	5.959	7.239	24	117.4	Marshall, L.G. 1976. Evolution of the Thylacosmilidae, extinct saber-tooth marsupials of South America. PaleoBios 23: 1–31.
Thylacosmilus_atrox	extinct	Sparassodonta	Thylacosmilidae	UY	San José	Arazatí	Camacho	Late Miocene	9	11.15	78	117.4	Mones, A. and Rinderknecht, A. 2004. Primer registro de Thylacosmilidae en el Uruguay (Mammalia: Marsupialia: Sparassodonta). Comunicaciones Paleontologicas Del Museo de Historia Natural y Antropologia 34: 193–200.

## Sheet: Sparassodonta (SouthAmer Age)
Taxon_name	Status	Order	Family	Co	State	Locality	Formation (mb)	Age	MinAge	MaxAge	Site	BM	Reference
Chasicostylus_castroi	extinct	Sparassodonta	Hathliacynidae	AR	Buenos Aires	Arroyo Chasicó	Arroyo Chasicó	Chasicoan	8.7	10	1	8.27	Reig, O.A. 1957. Nota previa sobre los marsupiales de la Formación Chasicó. Ameghiniana 1: 27–31.
Lycopsis_viverensis	extinct	Sparassodonta	Borhyaenoidea_basal	AR	Buenos Aires	Arroyo Chasicó	Arroyo Chasicó	Chasicoan	8.7	10	1	14.5	Forasiepi, A.M., Goin, F.J. and di Martino, V. 2003. Una nueva especie de Lycopsis (Metatheria, Prothylacyninae) de la Formación Arroyo Chasicó (Mioceno Tardío) de la provincia de Buenos Aires. Ameghiniana 40: 249–253.
Pseudolycopsis_cabrerai	extinct	Sparassodonta	Borhyaenoidea_basal	AR	Buenos Aires	Arroyo Chasicó	Arroyo Chasicó	Chasicoan	8.7	10	1	19.2	Reig, O.A. 1957. Nota previa sobre los marsupiales de la Formación Chasicó. Ameghiniana 1: 27–31.
Thylacosmilus_atrox	extinct	Sparassodonta	Thylacosmilidae	AR	Buenos Aires	Barranca de los Lobos	Chapadmalal (levels 6 or 7)	Chapadmalalan	2.9	4	2	117.4	Marshall, L.G. 1976. Evolution of the Thylacosmilidae, extinct saber-tooth marsupials of South America. PaleoBios 23: 1–31.
Thylacosmilus_atrox	extinct	Sparassodonta	Thylacosmilidae	AR	Buenos Aires	Carhué	Cerro Azul	Huayquerian	4.7	8.7	3	117.4	Goin, F.J. and Pascual, R. 1987. News on the biology and taxonomy of the marsupials Thylacosmilidae (late Tertiary of Argentina). Anales de La Academia Argentina de Ciencias Exactas, Físicas y Naturales 39: 219–246.
Thylacosmilus_atrox	extinct	Sparassodonta	Thylacosmilidae	AR	Buenos Aires	Chapadmalal	Chapadmalal (levels 6 or 7)	Chapadmalalan	2.9	4	4	117.4	Goin, F.J. and Pascual, R. 1987. News on the biology and taxonomy of the marsupials Thylacosmilidae (late Tertiary of Argentina). Anales de La Academia Argentina de Ciencias Exactas, Físicas y Naturales 39: 219–246.
Thylacosmilus_atrox	extinct	Sparassodonta	Thylacosmilidae	AR	Buenos Aires	Chapadmalal	Chapadmalal (levels 8 or 9)	Chapadmalalan	2.9	4	5	117.4	Goin, F.J. and Pascual, R. 1987. News on the biology and taxonomy of the marsupials Thylacosmilidae (late Tertiary of Argentina). Anales de La Academia Argentina de Ciencias Exactas, Físicas y Naturales 39: 219–246.
Thylacosmilus_atrox	extinct	Sparassodonta	Thylacosmilidae	AR	Buenos Aires	Mar del Plata	Chapadmalal	Chapadmalalan	2.9	4	6	117.4	Marshall, L.G. 1976. Evolution of the Thylacosmilidae, extinct saber-tooth marsupials of South America. PaleoBios 23: 1–31.
Notocynus_hermosicus	extinct	Sparassodonta	Hathliacynidae	AR	Buenos Aires	Monte Hermoso	Monte Hermoso	Montehermosan	4	4.7	7	2.48	Marshall, L.G. 1981. Review of the Hathlyacyninae, an extinct subfamily of South American ‘Dog-like’ Marsupials. Fieldiana Geology 7: 1–120.
Thylacosmilus_atrox	extinct	Sparassodonta	Thylacosmilidae	AR	Buenos Aires	Monte Hermoso	Monte Hermoso	Montehermosan	4	4.7	7	117.4	Marshall, L.G. 1976. Evolution of the Thylacosmilidae, extinct saber-tooth marsupials of South America. PaleoBios 23: 1–31.
Thylacosmilus_atrox	extinct	Sparassodonta	Thylacosmilidae	AR	Catamarca	Entre Ríos (Chiquimil)	Andalhuala (level 19)	Huayquerian	4.7	8.7	8	117.4	Marshall, L.G. 1976. Evolution of the Thylacosmilidae, extinct saber-tooth marsupials of South America. PaleoBios 23: 1–31.
Thylacosmilus_atrox	extinct	Sparassodonta	Thylacosmilidae	AR	Catamarca	Puerta de Corral Quemado	Andalhuala (level 20)	Huayquerian	4.7	8.7	9	117.4	Marshall, L.G. 1976. Evolution of the Thylacosmilidae, extinct saber-tooth marsupials of South America. PaleoBios 23: 1–31.
Borhyaenidium_riggsi	extinct	Sparassodonta	Hathliacynidae	AR	Catamarca	Puerta de Corral Quemado	Corral Quemado (level 32)	Chapadmalalan	2.9	4	10	1.98	Marshall, L.G. 1981. Review of the Hathlyacyninae, an extinct subfamily of South American ‘Dog-like’ Marsupials. Fieldiana Geology 7: 1–120.
Thylacosmilus_atrox	extinct	Sparassodonta	Thylacosmilidae	AR	Catamarca	Puerta de Corral Quemado	Corral Quemado (level 32)	Chapadmalalan	2.9	4	10	117.4	Bonini
Australohyaena_antiqua	extinct	Sparassodonta	Borhyaenidae	AR	Chubut	Cabeza Blanca	Sarmiento	Deseadan	23	30	11	67	Patterson, B. and Marshall, L.G. 1978. The Deseadan, Early Oligocene, Marsupialia of South America. Fieldiana Geology 41: 37–100.
Notogale_mitis	extinct	Sparassodonta	Hathliacynidae	AR	Chubut	Cabeza Blanca	Sarmiento	Deseadan	23	30	11	3.06	Patterson, B. and Marshall, L.G. 1978. The Deseadan, Early Oligocene, Marsupialia of South America. Fieldiana Geology 41: 37–100.
Notogale_tenuis_(nomen_dubium)	extinct	Sparassodonta	Hathliacynidae	AR	Chubut	Cabeza Blanca	Sarmiento	Deseadan	23	30	11	0	Patterson, B. and Marshall, L.G. 1978. The Deseadan, Early Oligocene, Marsupialia of South America. Fieldiana Geology 41: 37–100.
Pharsophorus_lacerans	extinct	Sparassodonta	Borhyaenoidea_basal	AR	Chubut	Cabeza Blanca	Sarmiento	Deseadan	23	30	11	27	Patterson, B. and Marshall, L.G. 1978. The Deseadan, Early Oligocene, Marsupialia of South America. Fieldiana Geology 41: 37–100.
Pharsophorus_tenax	extinct	Sparassodonta	Borhyaenoidea_basal	AR	Chubut	Cabeza Blanca	Sarmiento	Deseadan	23	30	11	16.8	Patterson, B. and Marshall, L.G. 1978. The Deseadan, Early Oligocene, Marsupialia of South America. Fieldiana Geology 41: 37–100.
Proborhyaena_gigantea	extinct	Sparassodonta	Proborhyaenidae	AR	Chubut	Cabeza Blanca	Sarmiento	Deseadan	23	30	11	200	Patterson, B. and Marshall, L.G. 1978. The Deseadan, Early Oligocene, Marsupialia of South America. Fieldiana Geology 41: 37–100.
Plesiofelis_schlosseri	extinct	Sparassodonta	Borhyaenoidea_basal	AR	Chubut	Cerro del Humo	Musters	Mustersense	36.5	39	12	38.5	Marshall, L.G. 1978. Evolution of the Borhyaenidae, extinct south american predaceous marsupials. University of California Publications in Geological Science 17: 1–89.
Procladosictis_anomala	extinct	Sparassodonta	Sparassodonta_IncertaSedis	AR	Chubut	Cerro del Humo	Musters	Mustersense	36.5	39	12	8.9	Marshall, L.G. 1981. Review of the Hathlyacyninae, an extinct subfamily of South American ‘Dog-like’ Marsupials. Fieldiana Geology 7: 1–120.
Pseudonotictis_chubutensis	extinct	Sparassodonta	Hathliacynidae	AR	Chubut	Estancia Sucesión		Colloncuran	12.75	14.6	13	0.89	Martin, G.M. and Tejedor, M.F. 2007. Nueva especie de Pseudonotictis Ameghino (Metatheria, Sparassodonta, Hathliacynidae) del Mioceno medio de. Ameghiniana 44: 747–750.
Acrocyon_riggsi	extinct	Sparassodonta	Borhyaenidae	AR	Chubut	Gran Barranca	Sarmiento (Colhue Huapi mb)	Colhuehuapian	20.1	21	14	21.65	Goin, F., Abello, A., Bellosi, E., Kay, R., Madden, R. and Carlini, A. 2007. Los Metatheria sudamericanos de comienzos del neógeno (Mioceno Temprano, Edad-mamífero Colhuehuapense). Parte I: Introducción, Didelphimorphia y Sparassodonta. Ameghiniana 44: 29–71.
Acyon_herrerae_(nomen_dubium)	extinct	Sparassodonta	Hathliacynidae	AR	Chubut	Gran Barranca	Sarmiento (Colhue Huapi mb)	Colhuehuapian	20.1	21	14	8.23	Marshall, L.G. 1981. Review of the Hathlyacyninae, an extinct subfamily of South American ‘Dog-like’ Marsupials. Fieldiana Geology 7: 1–120.
Arctodictis_sinclairi	extinct	Sparassodonta	Borhyaenidae	AR	Chubut	Gran Barranca	Sarmiento (Colhue Huapi mb)	Colhuehuapian	20.1	21	14	40	Marshall, L.G. 1978. Evolution of the Borhyaenidae, extinct south american predaceous marsupials. University of California Publications in Geological Science 17: 1–89.
Borhyaena_macrodonta	extinct	Sparassodonta	Borhyaenidae	AR	Chubut	Gran Barranca	Sarmiento (Colhue Huapi mb)	Colhuehuapian	20.1	21	14	32.97	Marshall, L.G. 1978. Evolution of the Borhyaenidae, extinct south american predaceous marsupials. University of California Publications in Geological Science 17: 1–89.
Cladosictis_centralis	extinct	Sparassodonta	Hathliacynidae	AR	Chubut	Gran Barranca	Sarmiento (Colhue Huapi mb)	Colhuehuapian	20.1	21	14	3.9	Marshall, L.G. 1981. Review of the Hathlyacyninae, an extinct subfamily of South American ‘Dog-like’ Marsupials. Fieldiana Geology 7: 1–120.
Pseudothylacynus_rectus	extinct	Sparassodonta	Borhyaenoidea_basal	AR	Chubut	Gran Barranca	Sarmiento (Colhue Huapi mb)	Colhuehuapian	20.1	21	14	16.85	Marshall, L.G., de Muizon, C. and Hoffstetter, R. 1984. Fossil Marsupialia in the Muséum national d’Histoire naturelle collected by André Tounouër froni Patagonia, southern Argentina. Bulletin Du Museum National d’Histoire Naturelle, Section C 4e série,: 33–58.
Sipalocyon_externa	extinct	Sparassodonta	Hathliacynidae	AR	Chubut	Gran Barranca	Sarmiento (Colhue Huapi mb)	Colhuehuapian	20.1	21	14	1.7	Marshall, L.G. 1981. Review of the Hathlyacyninae, an extinct subfamily of South American ‘Dog-like’ Marsupials. Fieldiana Geology 7: 1–120.
Angelocabrerus_daptes_(nomen_dubius)	extinct	Sparassodonta	Sparassodonta_ND	AR	Chubut	Gran Barranca	Sarmiento (Gran Barranca mb)	Casamayoran	39.5	45	15	20.5	Marshall, L.G. 1978. Evolution of the Borhyaenidae, extinct south american predaceous marsupials. University of California Publications in Geological Science 17: 1–89.
Arminiheringia_auceta	extinct	Sparassodonta	Proborhyaenidae	AR	Chubut	Gran Barranca	Sarmiento (Gran Barranca mb)	Casamayoran	39.5	45	15	31.5	tesis Sergio
Nemolestes_spalacotherinus	extinct	Sparassodonta	Sparassodonta_basal	AR	Chubut	Gran Barranca	Sarmiento (Gran Barranca mb)	Casamayoran	39.5	45	15	5.72	Marshall, L.G. 1978. Evolution of the Borhyaenidae, extinct south american predaceous marsupials. University of California Publications in Geological Science 17: 1–89.
Patene_coluapiensis	extinct	Sparassodonta	Sparassodonta_basal	AR	Chubut	Gran Barranca	Sarmiento (Gran Barranca mb)	Casamayoran	39.5	45	15	3.07	Marshall, L.G. 1981. Review of the Hathlyacyninae, an extinct subfamily of South American ‘Dog-like’ Marsupials. Fieldiana Geology 7: 1–120.
Procladosictis_erecta_(nomen_dubius)	extinct	Sparassodonta	Sparassodonta_ND	AR	Chubut	Gran Barranca	Sarmiento (Gran Barranca mb)	Casamayoran	39.5	45	15	0	Marshall, L.G. 1981. Review of the Hathlyacyninae, an extinct subfamily of South American ‘Dog-like’ Marsupials. Fieldiana Geology 7: 1–120.
Pseudocladosictis_determinabile_(nomen_dubius)	extinct	Sparassodonta	Sparassodonta_ND	AR	Chubut	Gran Barranca	Sarmiento (Gran Barranca mb)	Casamayoran	39.5	45	15	0	Marshall, L.G. 1981. Review of the Hathlyacyninae, an extinct subfamily of South American ‘Dog-like’ Marsupials. Fieldiana Geology 7: 1–120.
Australohyaena_antiqua	extinct	Sparassodonta	Borhyaenidae	AR	Chubut	Gran Barranca	Sarmiento (Puesto Almendra Sup mb)	Deseadan	23	30	16	67	Patterson, B. and Marshall, L.G. 1978. The Deseadan, Early Oligocene, Marsupialia of South America. Fieldiana Geology 41: 37–100.
Borhyaena_macrodonta	extinct	Sparassodonta	Borhyaenidae	AR	Chubut	La Curandera		Colhuehuapian	20.1	21	17	32.97	Goin, F., Abello, A., Bellosi, E., Kay, R., Madden, R. and Carlini, A. 2007. Los Metatheria sudamericanos de comienzos del neógeno (Mioceno Temprano, Edad-mamífero Colhuehuapense). Parte I: Introducción, Didelphimorphia y Sparassodonta. Ameghiniana 44: 29–71.
Proborhyaena_gigantea	extinct	Sparassodonta	Proborhyaenidae	AR	Chubut	Laguna Payahile		Deseadan	23	30	18	200	Patterson, B. and Marshall, L.G. 1978. The Deseadan, Early Oligocene, Marsupialia of South America. Fieldiana Geology 41: 37–100.
Arminiheringia_contigua	extinct	Sparassodonta	Proborhyaenidae	AR	Chubut	Orillas de Río Chico	Sarmiento (Gran Barranca mb)	Casamayoran	39.5	45	19	18.5	Ameghino, F. 1904. Nuevas especies de mamíferos cretáceos y terciarios de la República Argentina. Anales de La Sociedad Científica Argentina1 56–58.
Borhyaena_macrodonta	extinct	Sparassodonta	Borhyaenidae	AR	Chubut	Puesto Almendra	Sarmiento (Colhue Huapi mb)	Colhuehuapian	20.1	21	20	32.97	Goin, F., Abello, A., Bellosi, E., Kay, R., Madden, R. and Carlini, A. 2007. Los Metatheria sudamericanos de comienzos del neógeno (Mioceno Temprano, Edad-mamífero Colhuehuapense). Parte I: Introducción, Didelphimorphia y Sparassodonta. Ameghiniana 44: 29–71.
Acrocyon_riggsi	extinct	Sparassodonta	Borhyaenidae	AR	Chubut	RP 59		Colhuehuapian	20.1	21	21	21.65	Goin, F., Abello, A., Bellosi, E., Kay, R., Madden, R. and Carlini, A. 2007. Los Metatheria sudamericanos de comienzos del neógeno (Mioceno Temprano, Edad-mamífero Colhuehuapense). Parte I: Introducción, Didelphimorphia y Sparassodonta. Ameghiniana 44: 29–71.
Proborhyaena_gigantea	extinct	Sparassodonta	Proborhyaenidae	AR	Chubut	Scarritt Pocket		Deseadan	23	30	22	200	Patterson, B. and Marshall, L.G. 1978. The Deseadan, Early Oligocene, Marsupialia of South America. Fieldiana Geology 41: 37–100.
Eutemnodus_americanus_(nomen_dubium)	extinct	Sparassodonta	Sparassodonta_ND	AR	Entre Ríos	Barrancas del Río Paraná	Ituzaingó	Chasicoan–Huayquerian	4.7	10	23	36.4	Forasiepi, A.M., Martinelli, A.G. and Goin, F.J. 2007. Revisión taxonómica de Parahyaenodon argentinus Ameghino y sus implicancias en el conocimiento de los grandes mamíferos carnívoros del Mio-Plioceno de América de Sur. Ameghiniana 44: 143–159.
Notictis_ortizi	extinct	Sparassodonta	Hathliacynidae	AR	Entre Ríos	Barrancas del Río Paraná	Ituzaingó	Chasicoan–Huayquerian	4.7	10	23	1.17	Marshall, L.G. 1981. Review of the Hathlyacyninae, an extinct subfamily of South American ‘Dog-like’ Marsupials. Fieldiana Geology 7: 1–120.
Stylocynus_paranensis	extinct	Sparassodonta	Sparassodonta_basal	AR	Entre Ríos	Barrancas del Río Paraná	Ituzaingó	Chasicoan–Huayquerian	4.7	10	23	31.05	Marshall, L.G. 1979. Review of the Prothylacyninae, an extinct subfamily of South American ‘Dog-like’ Marsupials. Fieldiana Geology 3: 1–50.
Thylacosmilus_atrox	extinct	Sparassodonta	Thylacosmilidae	AR	Entre Ríos	Barrancas del Río Paraná	Ituzaingó	Chasicoan–Huayquerian	4.7	10	23	117.4	Marshall, L.G. 1976. Evolution of the Thylacosmilidae, extinct saber-tooth marsupials of South America. PaleoBios 23: 1–31.
Borhyaenidium_musteloides	extinct	Sparassodonta	Hathliacynidae	AR	La Pampa	Salinas Grandes de Hidalgo	Cerro Azul	lower “Huayquerian”	4.7	8.7	24	1.56	Marshall, L.G. 1981. Review of the Hathlyacyninae, an extinct subfamily of South American ‘Dog-like’ Marsupials. Fieldiana Geology 7: 1–120.
Thylacosmilus_atrox	extinct	Sparassodonta	Thylacosmilidae	AR	La Pampa	Salinas Grandes de Hidalgo	Cerro Azul	lower “Huayquerian”	4.7	8.7	24	117.4	Marshall, L.G. 1976. Evolution of the Thylacosmilidae, extinct saber-tooth marsupials of South America. PaleoBios 23: 1–31.
Proborhyaena_gigantea	extinct	Sparassodonta	Proborhyaenidae	AR	Mendoza	Quebrada Fiera	Agua de la Piedra	Deseadan	23	30	25	200	Bond, M. and Pascual, R. 1983. Nuevos y elocuentes restos craneanos de Proborhyaena gigantea Ameghino, 1897 (Marsupialia, Borhyaenidae, Proborhyaeninae) de la edad Deseadense. Un ejemplo de coevolución. Ameghiniana 20: 47–60.
Patagosmilus_goini	extinct	Sparassodonta	Thylacosmilidae	AR	Río Negro	Río Chico	Lower Collón Curá	Colloncuran	12.75	14.6	26	16	Forasiepi, A.M. and Carlini, A.A. 2010. A new thylacosmilid (Mammalia, Metatheria, Sparassodonta) from the Miocene of Patagonia, Argentina. Zootaxa 2552: 55–68.
Patene_coloradensis	extinct	Sparassodonta	Sparassodonta_basal	AR	Salta	Los Cardones National Park	Quebrada de los Colorados	Casamayoran	39.5	45	79	1	Rangel, C., Carneiro, L., Paglarelli Bergqvist, L., Olivera, É., Goin, F. and Babot, M. 2019. Diversity, affinities and adaptations of the basal sparassodont Patene Simpson, 1935 (Mammalia, Metatheria). Ameghiniana 56: 263–289.
Callistoe_vincei	extinct	Sparassodonta	Proborhyaenidae	AR	Salta	Pampa grande	Lower Lumbrera	Ypresian - Lutetian	41.2	56	27	23	Babot, M.J., Powell, J.E. and de Muizon, C. 2002. Callistoe vincei, a new Proborhyaenidae (Borhyaenoidea, Metatheria, Mammalia) from the Early Eocene of Argentina. Geobios 35: 615–629.
Patene_coloradensis	extinct	Sparassodonta	Sparassodonta_basal	AR	Salta	Tonco Valley	Quebrada de los Colorados	Casamayoran	39.5	45	80	1	Rangel, C., Carneiro, L., Paglarelli Bergqvist, L., Olivera, É., Goin, F. and Babot, M. 2019. Diversity, affinities and adaptations of the basal sparassodont Patene Simpson, 1935 (Mammalia, Metatheria). Ameghiniana 56: 263–289.
Contrerascynus_borhyaenoides	extinct	Sparassodonta	Hathliacynidae	AR	San Juan	Quebrada Ullúm	Loma de Las Tapias (Arenisca Albardón A mb)	Chasicoan	8.7	10	28	12.6	Contreras, V.H. and Baraldo, J.A. 2011. Calibration of the Chasicoan-Huayquerian stages boundary (Neogene), San Juan, western Argentina. In: Salfity, J.A. and R.A. Marquillas (Eds.) , Cenozoic Geology of the Central Andes of Argentina, Instituto del Cenozoico, Universidad Nacional de Salta, Salta, pp. 111–121.
Acrocyon_sectorius	extinct	Sparassodonta	Borhyaenidae	AR	Santa Cruz	Anfiteatro	Santa Cruz (Ea La Costa mb)	Santacrucian	16	18	29	22.48	Marshall, L.G. 1978. Evolution of the Borhyaenidae, extinct south american predaceous marsupials. University of California Publications in Geological Science 17: 1–89.
Borhyaena_tuberata	extinct	Sparassodonta	Borhyaenidae	AR	Santa Cruz	Anfiteatro	Santa Cruz (Ea La Costa mb)	Santacrucian	16	18	29	36.4	Prevosti, F.J., Forasiepi, A.M., Ercoli, M.D. and Turazzini, G.F. 2012. Paleoecology of the mammalian carnivores (Metatheria, Sparassodonta) of the Santa Cruz Formation (late Early Miocene). In: Vizcaino, S.F., R.F. Kay and M.S. Bargo (Eds.) , Early Miocene paleobiology in Patagonia, Cambridge University Press, Cambridge, pp. 173–193.
Cladosictis_patagonica	extinct	Sparassodonta	Hathliacynidae	AR	Santa Cruz	Anfiteatro	Santa Cruz (Ea La Costa mb)	Santacrucian	16	18	29	6.6	Prevosti, F.J., Forasiepi, A.M., Ercoli, M.D. and Turazzini, G.F. 2012. Paleoecology of the mammalian carnivores (Metatheria, Sparassodonta) of the Santa Cruz Formation (late Early Miocene). In: Vizcaino, S.F., R.F. Kay and M.S. Bargo (Eds.) , Early Miocene paleobiology in Patagonia, Cambridge University Press, Cambridge, pp. 173–193.
Borhyaena_tuberata	extinct	Sparassodonta	Borhyaenidae	AR	Santa Cruz	Barrancas Blancas (Ea. Aguada Grande)	Santa Cruz	Santacrucian	16	18	30	36.4	Chornogubsky, L., Abello, M. and Barmak, G. 2020. The Metatheria from the río Santa Cruz (Santa Cruz formation, early-middle Miocene, Argentina): history and new records. Publicación Electrónica de La Asociación Paleontológica Argentina 19: 62–84.
Sipalocyon_gracilis	extinct	Sparassodonta	Hathliacynidae	AR	Santa Cruz	Barrancas Blancas (Ea. Aguada Grande)	Santa Cruz	Santacrucian	16	18	30	2.11	Chornogubsky, L., Abello, M. and Barmak, G. 2020. The Metatheria from the río Santa Cruz (Santa Cruz formation, early-middle Miocene, Argentina): history and new records. Publicación Electrónica de La Asociación Paleontológica Argentina 19: 62–84.
Sipalocyon_gracilis	extinct	Sparassodonta	Hathliacynidae	AR	Santa Cruz	Barrancas Blancas (Ea. Santa Lucía)	Santa Cruz	Santacrucian	16	18	31	2.11	Chornogubsky, L., Abello, M. and Barmak, G. 2020. The Metatheria from the río Santa Cruz (Santa Cruz formation, early-middle Miocene, Argentina): history and new records. Publicación Electrónica de La Asociación Paleontológica Argentina 19: 62–84.
Acrocyon_sectorius	extinct	Sparassodonta	Borhyaenidae	AR	Santa Cruz	Barrancas del Río Santa Cruz	Santa Cruz	Santacrucian	16	18	32	22.48	Marshall, L.G. 1978. Evolution of the Borhyaenidae, extinct south american predaceous marsupials. University of California Publications in Geological Science 17: 1–89.
Acyon_tricuspidatus	extinct	Sparassodonta	Hathliacynidae	AR	Santa Cruz	Barrancas del Río Santa Cruz	Santa Cruz	Santacrucian	16	18	32	6.51	Chornogubsky, L., Abello, M. and Barmak, G. 2020. The Metatheria from the río Santa Cruz (Santa Cruz formation, early-middle Miocene, Argentina): history and new records. Publicación Electrónica de La Asociación Paleontológica Argentina 19: 62–84.
Lycopsis_torresi	extinct	Sparassodonta	Borhyaenoidea_basal	AR	Santa Cruz	Barrancas del Río Santa Cruz	Santa Cruz	Santacrucian	16	18	32	25.96	Marshall, L.G. 1979. Review of the Prothylacyninae, an extinct subfamily of South American ‘Dog-like’ Marsupials. Fieldiana Geology 3: 1–50.
Borhyaena_tuberata	extinct	Sparassodonta	Borhyaenidae	AR	Santa Cruz	Campo Barranca	Santa Cruz (Ea La Costa mb)	Santacrucian	16	18	33	36.4	Prevosti, F.J., Forasiepi, A.M., Ercoli, M.D. and Turazzini, G.F. 2012. Paleoecology of the mammalian carnivores (Metatheria, Sparassodonta) of the Santa Cruz Formation (late Early Miocene). In: Vizcaino, S.F., R.F. Kay and M.S. Bargo (Eds.) , Early Miocene paleobiology in Patagonia, Cambridge University Press, Cambridge, pp. 173–193.
Cladosictis_patagonica	extinct	Sparassodonta	Hathliacynidae	AR	Santa Cruz	Campo Barranca	Santa Cruz (Ea La Costa mb)	Santacrucian	16	18	33	6.6	Prevosti, F.J., Forasiepi, A.M., Ercoli, M.D. and Turazzini, G.F. 2012. Paleoecology of the mammalian carnivores (Metatheria, Sparassodonta) of the Santa Cruz Formation (late Early Miocene). In: Vizcaino, S.F., R.F. Kay and M.S. Bargo (Eds.) , Early Miocene paleobiology in Patagonia, Cambridge University Press, Cambridge, pp. 173–193.
Cladosictis_patagonica	extinct	Sparassodonta	Hathliacynidae	AR	Santa Cruz	Cañadón de Las Vacas	Santa Cruz	Santacrucian	16	18	34	6.6	Marshall, L.G. 1981. Review of the Hathlyacyninae, an extinct subfamily of South American ‘Dog-like’ Marsupials. Fieldiana Geology 7: 1–120.
Prothylacynus_patagonicus	extinct	Sparassodonta	Borhyaenoidea_basal	AR	Santa Cruz	Cañadón de Las Vacas	Santa Cruz	Santacrucian	16	18	34	31.8	Marshall, L.G. 1979. Review of the Prothylacyninae, an extinct subfamily of South American ‘Dog-like’ Marsupials. Fieldiana Geology 3: 1–50.
Sipalocyon_gracilis	extinct	Sparassodonta	Hathliacynidae	AR	Santa Cruz	Cañadón de Las Vacas	Santa Cruz	Santacrucian	16	18	34	2.11	Marshall, L.G. 1981. Review of the Hathlyacyninae, an extinct subfamily of South American ‘Dog-like’ Marsupials. Fieldiana Geology 7: 1–120.
Borhyaena_tuberata	extinct	Sparassodonta	Borhyaenidae	AR	Santa Cruz	Cañadón Silva	Santa Cruz	Santacrucian	16	18	35	36.4	Prevosti, F.J., Forasiepi, A.M., Ercoli, M.D. and Turazzini, G.F. 2012. Paleoecology of the mammalian carnivores (Metatheria, Sparassodonta) of the Santa Cruz Formation (late Early Miocene). In: Vizcaino, S.F., R.F. Kay and M.S. Bargo (Eds.) , Early Miocene paleobiology in Patagonia, Cambridge University Press, Cambridge, pp. 173–193.
Sipalocyon_gracilis	extinct	Sparassodonta	Hathliacynidae	AR	Santa Cruz	Cañadón Silva	Santa Cruz	Santacrucian	16	18	35	2.11	Prevosti, F.J., Forasiepi, A.M., Ercoli, M.D. and Turazzini, G.F. 2012. Paleoecology of the mammalian carnivores (Metatheria, Sparassodonta) of the Santa Cruz Formation (late Early Miocene). In: Vizcaino, S.F., R.F. Kay and M.S. Bargo (Eds.) , Early Miocene paleobiology in Patagonia, Cambridge University Press, Cambridge, pp. 173–193.
Cladosictis_patagonica	extinct	Sparassodonta	Hathliacynidae	AR	Santa Cruz	Cañadón Silva	Santa Cruz (Ea La Costa mb)	Santacrucian	16	18	35	6.6	Prevosti, F.J., Forasiepi, A.M., Ercoli, M.D. and Turazzini, G.F. 2012. Paleoecology of the mammalian carnivores (Metatheria, Sparassodonta) of the Santa Cruz Formation (late Early Miocene). In: Vizcaino, S.F., R.F. Kay and M.S. Bargo (Eds.) , Early Miocene paleobiology in Patagonia, Cambridge University Press, Cambridge, pp. 173–193.
Cladosictis_patagonica	extinct	Sparassodonta	Hathliacynidae	AR	Santa Cruz	Coy Inlet	Santa Cruz	Santacrucian	16	18	36	6.6	Marshall, L.G. 1981. Review of the Hathlyacyninae, an extinct subfamily of South American ‘Dog-like’ Marsupials. Fieldiana Geology 7: 1–120.
Pharsophorus_lacerans	extinct	Sparassodonta	Borhyaenoidea_basal	AR	Santa Cruz	Deseado	Sarmiento	Deseadan	23	30	37	27	Patterson, B. and Marshall, L.G. 1978. The Deseadan, Early Oligocene, Marsupialia of South America. Fieldiana Geology 41: 37–100.
Borhyaena_tuberata	extinct	Sparassodonta	Borhyaenidae	AR	Santa Cruz	Estancia La Costa	Santa Cruz	Santacrucian	16	18	38	36.4	Prevosti, F.J., Forasiepi, A.M., Ercoli, M.D. and Turazzini, G.F. 2012. Paleoecology of the mammalian carnivores (Metatheria, Sparassodonta) of the Santa Cruz Formation (late Early Miocene). In: Vizcaino, S.F., R.F. Kay and M.S. Bargo (Eds.) , Early Miocene paleobiology in Patagonia, Cambridge University Press, Cambridge, pp. 173–193.
Cladosictis_patagonica	extinct	Sparassodonta	Hathliacynidae	AR	Santa Cruz	Estancia La Costa	Santa Cruz	Santacrucian	16	18	38	6.6	Chornogubsky, L., Abello, M. and Barmak, G. 2020. The Metatheria from the río Santa Cruz (Santa Cruz formation, early-middle Miocene, Argentina): history and new records. Publicación Electrónica de La Asociación Paleontológica Argentina 19: 62–84.
Sipalocyon_gracilis	extinct	Sparassodonta	Hathliacynidae	AR	Santa Cruz	Estancia La Costa	Santa Cruz	Santacrucian	16	18	38	2.11	Marshall, L.G. 1981. Review of the Hathlyacyninae, an extinct subfamily of South American ‘Dog-like’ Marsupials. Fieldiana Geology 7: 1–120.
Cladosictis_patagonica	extinct	Sparassodonta	Hathliacynidae	AR	Santa Cruz	Jack Harvey	Santa Cruz	Santacrucian	16	18	39	6.6	Prevosti, F.J., Forasiepi, A.M., Ercoli, M.D. and Turazzini, G.F. 2012. Paleoecology of the mammalian carnivores (Metatheria, Sparassodonta) of the Santa Cruz Formation (late Early Miocene). In: Vizcaino, S.F., R.F. Kay and M.S. Bargo (Eds.) , Early Miocene paleobiology in Patagonia, Cambridge University Press, Cambridge, pp. 173–193.
Borhyaena_tuberata	extinct	Sparassodonta	Borhyaenidae	AR	Santa Cruz	Karaiken	Santa Cruz	Santacrucian	16	18	40	36.4	Prevosti, F.J., Forasiepi, A.M., Ercoli, M.D. and Turazzini, G.F. 2012. Paleoecology of the mammalian carnivores (Metatheria, Sparassodonta) of the Santa Cruz Formation (late Early Miocene). In: Vizcaino, S.F., R.F. Kay and M.S. Bargo (Eds.) , Early Miocene paleobiology in Patagonia, Cambridge University Press, Cambridge, pp. 173–193.
Cladosictis_patagonica	extinct	Sparassodonta	Hathliacynidae	AR	Santa Cruz	Karaiken	Santa Cruz	Santacrucian	16	18	40	6.6	Marshall, L.G. 1981. Review of the Hathlyacyninae, an extinct subfamily of South American ‘Dog-like’ Marsupials. Fieldiana Geology 7: 1–120.
Cladosictis_patagonica	extinct	Sparassodonta	Hathliacynidae	AR	Santa Cruz	Killik Aike Norte	Santa Cruz	Santacrucian	16	18	41	6.6	Marshall, L.G. 1981. Review of the Hathlyacyninae, an extinct subfamily of South American ‘Dog-like’ Marsupials. Fieldiana Geology 7: 1–120.
Prothylacynus_patagonicus	extinct	Sparassodonta	Borhyaenoidea_basal	AR	Santa Cruz	Killik Aike Norte	Santa Cruz	Santacrucian	16	18	41	31.8	Prevosti, F.J., Forasiepi, A.M., Ercoli, M.D. and Turazzini, G.F. 2012. Paleoecology of the mammalian carnivores (Metatheria, Sparassodonta) of the Santa Cruz Formation (late Early Miocene). In: Vizcaino, S.F., R.F. Kay and M.S. Bargo (Eds.) , Early Miocene paleobiology in Patagonia, Cambridge University Press, Cambridge, pp. 173–193.
Sipalocyon_gracilis	extinct	Sparassodonta	Hathliacynidae	AR	Santa Cruz	Killik Aike Norte	Santa Cruz	Santacrucian	16	18	41	2.11	Prevosti, F.J., Forasiepi, A.M., Ercoli, M.D. and Turazzini, G.F. 2012. Paleoecology of the mammalian carnivores (Metatheria, Sparassodonta) of the Santa Cruz Formation (late Early Miocene). In: Vizcaino, S.F., R.F. Kay and M.S. Bargo (Eds.) , Early Miocene paleobiology in Patagonia, Cambridge University Press, Cambridge, pp. 173–193.
Borhyaena_tuberata	extinct	Sparassodonta	Borhyaenidae	AR	Santa Cruz	La Cueva	Santa Cruz	Santacrucian	16	18	42	36.4	Prevosti, F.J., Forasiepi, A.M., Ercoli, M.D. and Turazzini, G.F. 2012. Paleoecology of the mammalian carnivores (Metatheria, Sparassodonta) of the Santa Cruz Formation (late Early Miocene). In: Vizcaino, S.F., R.F. Kay and M.S. Bargo (Eds.) , Early Miocene paleobiology in Patagonia, Cambridge University Press, Cambridge, pp. 173–193.
Perathereutes_pungens	extinct	Sparassodonta	Hathliacynidae	AR	Santa Cruz	La Cueva	Santa Cruz	Santacrucian	16	18	42	1.75	Marshall, L.G. 1981. Review of the Hathlyacyninae, an extinct subfamily of South American ‘Dog-like’ Marsupials. Fieldiana Geology 7: 1–120.
Sipalocyon_gracilis	extinct	Sparassodonta	Hathliacynidae	AR	Santa Cruz	La Cueva	Santa Cruz	Santacrucian	16	18	42	2.11	Prevosti, F.J., Forasiepi, A.M., Ercoli, M.D. and Turazzini, G.F. 2012. Paleoecology of the mammalian carnivores (Metatheria, Sparassodonta) of the Santa Cruz Formation (late Early Miocene). In: Vizcaino, S.F., R.F. Kay and M.S. Bargo (Eds.) , Early Miocene paleobiology in Patagonia, Cambridge University Press, Cambridge, pp. 173–193.
Australohyaena_antiqua	extinct	Sparassodonta	Borhyaenidae	AR	Santa Cruz	La Flecha	Sarmiento	Deseadan	23	30	43	67	Patterson, B. and Marshall, L.G. 1978. The Deseadan, Early Oligocene, Marsupialia of South America. Fieldiana Geology 41: 37–100.
Cladosictis_patagonica	extinct	Sparassodonta	Hathliacynidae	AR	Santa Cruz	Lago Pueyrredón	Santa Cruz	Santacrucian	16	18	44	6.6	Marshall, L.G. 1981. Review of the Hathlyacyninae, an extinct subfamily of South American ‘Dog-like’ Marsupials. Fieldiana Geology 7: 1–120.
Arctodictis_munizi	extinct	Sparassodonta	Borhyaenidae	AR	Santa Cruz	Monte León	Santa Cruz	Santacrucian	16	18	45	43.87	Marshall, L.G. 1978. Evolution of the Borhyaenidae, extinct south american predaceous marsupials. University of California Publications in Geological Science 17: 1–89.
Borhyaena_tuberata	extinct	Sparassodonta	Borhyaenidae	AR	Santa Cruz	Monte León	Santa Cruz	Santacrucian	16	18	45	36.4	Chornogubsky, L., Abello, M. and Barmak, G. 2020. The Metatheria from the río Santa Cruz (Santa Cruz formation, early-middle Miocene, Argentina): history and new records. Publicación Electrónica de La Asociación Paleontológica Argentina 19: 62–84.
Cladosictis_patagonica	extinct	Sparassodonta	Hathliacynidae	AR	Santa Cruz	Monte León	Santa Cruz	Santacrucian	16	18	45	6.6	Marshall, L.G. 1981. Review of the Hathlyacyninae, an extinct subfamily of South American ‘Dog-like’ Marsupials. Fieldiana Geology 7: 1–120.
Pseudonotictis_pusillus	extinct	Sparassodonta	Hathliacynidae	AR	Santa Cruz	Monte León	Santa Cruz	Santacrucian	16	18	45	1.17	Marshall, L.G. 1981. Review of the Hathlyacyninae, an extinct subfamily of South American ‘Dog-like’ Marsupials. Fieldiana Geology 7: 1–120.
Sipalocyon_gracilis	extinct	Sparassodonta	Hathliacynidae	AR	Santa Cruz	Monte León	Santa Cruz	Santacrucian	16	18	45	2.11	Marshall, L.G. 1981. Review of the Hathlyacyninae, an extinct subfamily of South American ‘Dog-like’ Marsupials. Fieldiana Geology 7: 1–120.
Acyon_tricuspidatus	extinct	Sparassodonta	Hathliacynidae	AR	Santa Cruz	Monte Observación	Santa Cruz	Santacrucian	16	18	46	6.51	Chornogubsky, L., Abello, M. and Barmak, G. 2020. The Metatheria from the río Santa Cruz (Santa Cruz formation, early-middle Miocene, Argentina): history and new records. Publicación Electrónica de La Asociación Paleontológica Argentina 19: 62–84.
Borhyaena_tuberata	extinct	Sparassodonta	Borhyaenidae	AR	Santa Cruz	Monte Observación	Santa Cruz	Santacrucian	16	18	46	36.4	Marshall, L.G. 1978. Evolution of the Borhyaenidae, extinct south american predaceous marsupials. University of California Publications in Geological Science 17: 1–89.
Cladosictis_patagonica	extinct	Sparassodonta	Hathliacynidae	AR	Santa Cruz	Monte Observación	Santa Cruz	Santacrucian	16	18	46	6.6	Marshall, L.G. 1981. Review of the Hathlyacyninae, an extinct subfamily of South American ‘Dog-like’ Marsupials. Fieldiana Geology 7: 1–120.
Perathereutes_pungens	extinct	Sparassodonta	Hathliacynidae	AR	Santa Cruz	Monte Observación	Santa Cruz	Santacrucian	16	18	46	1.75	Marshall, L.G. 1981. Review of the Hathlyacyninae, an extinct subfamily of South American ‘Dog-like’ Marsupials. Fieldiana Geology 7: 1–120.
Prothylacynus_patagonicus	extinct	Sparassodonta	Borhyaenoidea_basal	AR	Santa Cruz	Monte Observación	Santa Cruz	Santacrucian	16	18	46	31.8	Marshall, L.G. 1979. Review of the Prothylacyninae, an extinct subfamily of South American ‘Dog-like’ Marsupials. Fieldiana Geology 3: 1–50.
Pseudonotictis_pusillus	extinct	Sparassodonta	Hathliacynidae	AR	Santa Cruz	Monte Observación	Santa Cruz	Santacrucian	16	18	46	1.17	Marshall, L.G. 1981. Review of the Hathlyacyninae, an extinct subfamily of South American ‘Dog-like’ Marsupials. Fieldiana Geology 7: 1–120.
Sipalocyon_gracilis	extinct	Sparassodonta	Hathliacynidae	AR	Santa Cruz	Monte Observación	Santa Cruz	Santacrucian	16	18	46	2.11	Marshall, L.G. 1981. Review of the Hathlyacyninae, an extinct subfamily of South American ‘Dog-like’ Marsupials. Fieldiana Geology 7: 1–120.
Sipalocyon_obusta_(nomen_dubium)	extinct	Sparassodonta	Hathliacynidae	AR	Santa Cruz	Monte Observación	Santa Cruz	Santacrucian	16	18	46	2.32	Marshall, L.G. 1981. Review of the Hathlyacyninae, an extinct subfamily of South American ‘Dog-like’ Marsupials. Fieldiana Geology 7: 1–120.
Borhyaena_tuberata	extinct	Sparassodonta	Borhyaenidae	AR	Santa Cruz	Monte Tigre - Cañadón Totoras	Santa Cruz	Santacrucian	16	18	47	36.4	Marshall, L.G. 1978. Evolution of the Borhyaenidae, extinct south american predaceous marsupials. University of California Publications in Geological Science 17: 1–89.
Arctodictis_munizi	extinct	Sparassodonta	Borhyaenidae	AR	Santa Cruz	Monte Tigre - Cañadón Totoras	Santa Cruz (Ea La Costa mb)	Santacrucian	16	18	47	43.87	Forasiepi, A., Goin, F.J. and Tauber, A.A. 2004. Las especies de Arctodictis Mercerat, 1891 (Methateria,Borhyaenidae), grandes Carnívoros del Mioceno de América del Sur. Revista Española de Paleontología 19: 1–22.
Australohyaena_antiqua	extinct	Sparassodonta	Borhyaenidae	AR	Santa Cruz	Pico Truncado	Sarmiento	Deseadan	23	30	48	67	Patterson, B. and Marshall, L.G. 1978. The Deseadan, Early Oligocene, Marsupialia of South America. Fieldiana Geology 41: 37–100.
Arctodictis_munizi	extinct	Sparassodonta	Borhyaenidae	AR	Santa Cruz	Puesto Estancia La Costa	Santa Cruz	Santacrucian	16	18	49	43.87	Marshall, L.G. 1978. Evolution of the Borhyaenidae, extinct south american predaceous marsupials. University of California Publications in Geological Science 17: 1–89.
Borhyaena_tuberata	extinct	Sparassodonta	Borhyaenidae	AR	Santa Cruz	Puesto Estancia La Costa	Santa Cruz	Santacrucian	16	18	49	36.4	Prevosti, F.J., Forasiepi, A.M., Ercoli, M.D. and Turazzini, G.F. 2012. Paleoecology of the mammalian carnivores (Metatheria, Sparassodonta) of the Santa Cruz Formation (late Early Miocene). In: Vizcaino, S.F., R.F. Kay and M.S. Bargo (Eds.) , Early Miocene paleobiology in Patagonia, Cambridge University Press, Cambridge, pp. 173–193.
Cladosictis_patagonica	extinct	Sparassodonta	Hathliacynidae	AR	Santa Cruz	Puesto Estancia La Costa	Santa Cruz	Santacrucian	16	18	49	6.6	Marshall, L.G. 1981. Review of the Hathlyacyninae, an extinct subfamily of South American ‘Dog-like’ Marsupials. Fieldiana Geology 7: 1–120.
Lycopsis_torresi	extinct	Sparassodonta	Borhyaenoidea_basal	AR	Santa Cruz	Puesto Estancia La Costa	Santa Cruz	Santacrucian	16	18	49	25.96	Prevosti, F.J., Forasiepi, A.M., Ercoli, M.D. and Turazzini, G.F. 2012. Paleoecology of the mammalian carnivores (Metatheria, Sparassodonta) of the Santa Cruz Formation (late Early Miocene). In: Vizcaino, S.F., R.F. Kay and M.S. Bargo (Eds.) , Early Miocene paleobiology in Patagonia, Cambridge University Press, Cambridge, pp. 173–193.
Perathereutes_pungens	extinct	Sparassodonta	Hathliacynidae	AR	Santa Cruz	Puesto Estancia La Costa	Santa Cruz	Santacrucian	16	18	49	1.75	Prevosti, F.J., Forasiepi, A.M., Ercoli, M.D. and Turazzini, G.F. 2012. Paleoecology of the mammalian carnivores (Metatheria, Sparassodonta) of the Santa Cruz Formation (late Early Miocene). In: Vizcaino, S.F., R.F. Kay and M.S. Bargo (Eds.) , Early Miocene paleobiology in Patagonia, Cambridge University Press, Cambridge, pp. 173–193.
Prothylacynus_patagonicus	extinct	Sparassodonta	Borhyaenoidea_basal	AR	Santa Cruz	Puesto Estancia La Costa	Santa Cruz	Santacrucian	16	18	49	31.8	Prevosti, F.J., Forasiepi, A.M., Ercoli, M.D. and Turazzini, G.F. 2012. Paleoecology of the mammalian carnivores (Metatheria, Sparassodonta) of the Santa Cruz Formation (late Early Miocene). In: Vizcaino, S.F., R.F. Kay and M.S. Bargo (Eds.) , Early Miocene paleobiology in Patagonia, Cambridge University Press, Cambridge, pp. 173–193.
Sipalocyon_gracilis	extinct	Sparassodonta	Hathliacynidae	AR	Santa Cruz	Puesto Estancia La Costa	Santa Cruz	Santacrucian	16	18	49	2.11	Prevosti, F.J., Forasiepi, A.M., Ercoli, M.D. and Turazzini, G.F. 2012. Paleoecology of the mammalian carnivores (Metatheria, Sparassodonta) of the Santa Cruz Formation (late Early Miocene). In: Vizcaino, S.F., R.F. Kay and M.S. Bargo (Eds.) , Early Miocene paleobiology in Patagonia, Cambridge University Press, Cambridge, pp. 173–193.
Cladosictis_patagonica	extinct	Sparassodonta	Hathliacynidae	AR	Santa Cruz	Rincón del Buque	Santa Cruz	Santacrucian	16	18	50	6.6	Marshall, L.G. 1981. Review of the Hathlyacyninae, an extinct subfamily of South American ‘Dog-like’ Marsupials. Fieldiana Geology 7: 1–120.
Borhyaena_tuberata	extinct	Sparassodonta	Borhyaenidae	AR	Santa Cruz	Segundas Barrancas Blancas (Ea. Cordón Alto)	Santa Cruz	Santacrucian	16	18	51	36.4	Chornogubsky, L., Abello, M. and Barmak, G. 2020. The Metatheria from the río Santa Cruz (Santa Cruz formation, early-middle Miocene, Argentina): history and new records. Publicación Electrónica de La Asociación Paleontológica Argentina 19: 62–84.
Cladosictis_patagonica	extinct	Sparassodonta	Hathliacynidae	AR	Santa Cruz	Segundas Barrancas Blancas (Ea. Cordón Alto)	Santa Cruz	Santacrucian	16	18	51	6.6	Chornogubsky, L., Abello, M. and Barmak, G. 2020. The Metatheria from the río Santa Cruz (Santa Cruz formation, early-middle Miocene, Argentina): history and new records. Publicación Electrónica de La Asociación Paleontológica Argentina 19: 62–84.
Perathereutes_pungens	extinct	Sparassodonta	Hathliacynidae	AR	Santa Cruz	Segundas Barrancas Blancas (Ea. Cordón Alto)	Santa Cruz	Santacrucian	16	18	51	1.75	Chornogubsky, L., Abello, M. and Barmak, G. 2020. The Metatheria from the río Santa Cruz (Santa Cruz formation, early-middle Miocene, Argentina): history and new records. Publicación Electrónica de La Asociación Paleontológica Argentina 19: 62–84.
Sipalocyon_gracilis	extinct	Sparassodonta	Hathliacynidae	AR	Santa Cruz	Segundas Barrancas Blancas (Ea. Cordón Alto)	Santa Cruz	Santacrucian	16	18	51	2.11	Chornogubsky, L., Abello, M. and Barmak, G. 2020. The Metatheria from the río Santa Cruz (Santa Cruz formation, early-middle Miocene, Argentina): history and new records. Publicación Electrónica de La Asociación Paleontológica Argentina 19: 62–84.
Sipalocyon_gracilis	extinct	Sparassodonta	Hathliacynidae	AR	Santa Cruz	Segundas Barrancas Blancas (Ea. El Tordillo)	Santa Cruz	Santacrucian	16	18	52	2.11	Chornogubsky, L., Abello, M. and Barmak, G. 2020. The Metatheria from the río Santa Cruz (Santa Cruz formation, early-middle Miocene, Argentina): history and new records. Publicación Electrónica de La Asociación Paleontológica Argentina 19: 62–84.
Acrocyon_sectorius	extinct	Sparassodonta	Borhyaenidae	AR	Santa Cruz	Shehuén	Santa Cruz	Santacrucian	16	18	53	22.48	Marshall, L.G. 1978. Evolution of the Borhyaenidae, extinct south american predaceous marsupials. University of California Publications in Geological Science 17: 1–89.
Acyon_tricuspidatus	extinct	Sparassodonta	Hathliacynidae	AR	Santa Cruz	Shehuén	Santa Cruz	Santacrucian	16	18	53	6.51	Marshall, L.G. 1981. Review of the Hathlyacyninae, an extinct subfamily of South American ‘Dog-like’ Marsupials. Fieldiana Geology 7: 1–120.
Cladosictis_patagonica	extinct	Sparassodonta	Hathliacynidae	AR	Santa Cruz	Shehuén	Santa Cruz	Santacrucian	16	18	53	6.6	Marshall, L.G. 1981. Review of the Hathlyacyninae, an extinct subfamily of South American ‘Dog-like’ Marsupials. Fieldiana Geology 7: 1–120.
Sipalocyon_gracilis	extinct	Sparassodonta	Hathliacynidae	AR	Santa Cruz	Shehuén	Santa Cruz	Santacrucian	16	18	53	2.11	Marshall, L.G. 1981. Review of the Hathlyacyninae, an extinct subfamily of South American ‘Dog-like’ Marsupials. Fieldiana Geology 7: 1–120.
Borhyaena_tuberata	extinct	Sparassodonta	Borhyaenidae	AR	Santa Cruz	Yegua Quemada	Santa Cruz	Santacrucian	16	18	54	36.4	Marshall, L.G. 1978. Evolution of the Borhyaenidae, extinct south american predaceous marsupials. University of California Publications in Geological Science 17: 1–89.
Sipalocyon_gracilis	extinct	Sparassodonta	Hathliacynidae	AR	Santa Cruz	Yegua Quemada	Santa Cruz	Santacrucian	16	18	54	2.11	Marshall, L.G. 1981. Review of the Hathlyacyninae, an extinct subfamily of South American ‘Dog-like’ Marsupials. Fieldiana Geology 7: 1–120.
Argyrolestes_peralestinus_(nomen_dubius)	extinct	Sparassodonta	Sparassodonta_ND	AR		Patagonia		Casamayoran	39.5	45	55	4.95	Marshall, L.G. 1978. Evolution of the Borhyaenidae, extinct south american predaceous marsupials. University of California Publications in Geological Science 17: 1–89.
Allqokirus_australis	extinct	Sparassodonta	Mayulestidae	BO	Cochabamba	Tiupampa	Santa Lucía	Tiupampan	63.9	65	56	0.34	Marshall y de Muizon 1988, de Muizon et al 2018
Mayulestes_ferox	extinct	Sparassodonta	Mayulestidae	BO	Cochabamba	Tiupampa	Santa Lucía	Tiupampan	63.9	65	56	0.26	de Muizon 1994, 1998
Borhyaenidium_altiplanicus	extinct	Sparassodonta	Hathliacynidae	BO	La Paz	Achiri	Mauri (IV)	Chasicoan	8.7	10	57	1.16	Villarroel y Marshall 1983
Fredszalaya_hunteri	extinct	Sparassodonta	Borhyaenidae	BO	La Paz	Salla		Deseadan	23	30	58	31.8	Shockey y Anaya 2008
Notogale_mitis	extinct	Sparassodonta	Hathliacynidae	BO	La Paz	Salla		Deseadan	23	30	58	3.06	Patterson y Marshall 1978, Marshall 1981
Paraborhyaena_boliviana	extinct	Sparassodonta	Proborhyaenidae	BO	La Paz	Salla		Deseadan	23	30	58	31.5	Hoffstetter y Petter 1983, de Muizon 1999
Pharsophorus_lacerans	extinct	Sparassodonta	Borhyaenoidea_basal	BO	La Paz	Salla		Deseadan	23	30	58	27	Patterson y Marshall 1978
Sallacyon_hoffstetteri	extinct	Sparassodonta	Hathliacynidae	BO	La Paz	Salla		Deseadan	23	30	58	2.06	Villarroel y Marshall 1982, Hoffstetter y Petter 1983, Petter y Hoffstetter 1983, Marshall 1984, de Muizon 1999
Acyon_myctoderos	extinct	Sparassodonta	Hathliacynidae	BO	Tarija	Quebrada Honda		Laventan	11.8	13.5	59	15	Engelman et al 2015
Australogale_leptognathus	extinct	Sparassodonta		BO	Tarija	Quebrada Honda		Laventan	11.8	13.5	59	0.84	Engelman et al 2018
Acyon_myctoderos	extinct	Sparassodonta	Hathliacynidae	BO	Tarija	Quebrada Honda, Río Rosario		Laventan	11.8	13.5	60	15	Forasiepi et al 2006, tesis Sergio
Patene_simpsoni	extinct	Sparassodonta	Sparassodonta_basal	BR	Rio de Janeiro	Itaboraí	Itaboraí	Itaboraian	50	53	61	1.35	Marshall, L.G. 1981. Review of the Hathlyacyninae, an extinct subfamily of South American ‘Dog-like’ Marsupials. Fieldiana Geology 7: 1–120.
Sipalocyon_gracilis	extinct	Sparassodonta	Hathliacynidae	CL	Aysén	Alto Río Cisnes (loc 13)	Río Frías	Friasian	15.5	16.3	62	2.11	Marshall, L.G. 1990. Fossil marsupialia from the type Friasian Land Mammal Age (Miocene), Alto Río Cisnes, Aisen, Chile. Revista Geológica de Chile 17: 19–55.
Borhyaena_tuberata	extinct	Sparassodonta	Borhyaenidae	CL	Aysén	Alto Río Cisnes (loc 3)	Río Frías	Friasian	15.5	16.3	63	36.4	Marshall, L.G. 1990. Fossil marsupialia from the type Friasian Land Mammal Age (Miocene), Alto Río Cisnes, Aisen, Chile. Revista Geológica de Chile 17: 19–55.
Cladosictis_patagonica	extinct	Sparassodonta	Hathliacynidae	CL	Aysén	Alto Río Cisnes (loc 8)	Río Frías	Friasian	15.5	16.3	64	6.6	Marshall, L.G. 1990. Fossil marsupialia from the type Friasian Land Mammal Age (Miocene), Alto Río Cisnes, Aisen, Chile. Revista Geológica de Chile 17: 19–55.
Prothylacynus_patagonicus	extinct	Sparassodonta	Borhyaenoidea_basal	CL	Aysén	Alto Río Cisnes (loc 8)	Río Frías	Friasian	15.5	16.3	64	31.8	Marshall, L.G. 1990. Fossil marsupialia from the type Friasian Land Mammal Age (Miocene), Alto Río Cisnes, Aisen, Chile. Revista Geológica de Chile 17: 19–55.
Eomakhaira_molossus	extinct	Sparassodonta	Thylacosmilidae	CL	O'Higgins	Cachapoal	Abanico	Tinguirirican	31.3	33.6	65	9.75	Engelman, R.K., Flynn, J.J., Wyss, A.R. and Croft, D.A. 2020. Eomakhaira molossus, a new saber-toothed Sparassodont (Metatheria: Thylacosmilinae) from the Early Oligocene (?Tinguirirican) Cachapoal Locality, Andean Main Range, Chile. American Museum Novitates 3957: 1–76.
Chlorocyon_phantasma	extinct	Sparassodonta	Borhyaenoidea_basal	CL	O'Higgins	Estero Los Helados	Abanico	Mustersan	36.5	39	66	5.9	Engelman, R.K., Flynn, J.J., Gans, P., Wyss, A.R. and Croft, D.A. 2018. Chlorocyon phantasma, a Late Eocene Borhyaenoid (Mammalia: Metatheria: Sparassodonta) from the Los Helados Locality, Andean Main Range, Central Chile. American Museum Novitates 3918: 1–22.
Hondadelphys_fieldsi	extinct	Sparassodonta	Hondadelphidae	CO	Huila	La Venta (Duke Locality 113)	La Victoria	Laventan	11.8	13.5	67	3.7	Goin, F.J. 1997. New clues for understanding Neogene Marsupial radiations. In: Kay, S.I.P.F., R.H. Madden, R.L. Cifelli and J. Flynn (Eds.) , A history of the Neotropical Fauna. Vertebrate paleobiology of the Miocene in Colombia, Smithsonian Institution Press, Washington D. C., pp. 187–206.
Lycopsis_longirostrus	extinct	Sparassodonta	Borhyaenoidea_basal	CO	Huila	La Venta (Duke Locality 113)	La Victoria	Laventan	11.8	13.5	67	29.77	Goin, F.J. 1997. New clues for understanding Neogene Marsupial radiations. In: Kay, S.I.P.F., R.H. Madden, R.L. Cifelli and J. Flynn (Eds.) , A history of the Neotropical Fauna. Vertebrate paleobiology of the Miocene in Colombia, Smithsonian Institution Press, Washington D. C., pp. 187–206.
Dukecynus_magnus	extinct	Sparassodonta	Borhyaenoidea_basal	CO	Huila	La Venta (Duke Locality 140)	Villavieja (Cerro Colorado Mb)	Laventan	11.8	13.5	68	48.53	Goin, F.J. 1997. New clues for understanding Neogene Marsupial radiations. In: Kay, S.I.P.F., R.H. Madden, R.L. Cifelli and J. Flynn (Eds.) , A history of the Neotropical Fauna. Vertebrate paleobiology of the Miocene in Colombia, Smithsonian Institution Press, Washington D. C., pp. 187–206.
Hondadelphys_fieldsi	extinct	Sparassodonta	Hondadelphidae	CO	Huila	La Venta (Duke Locality 22)	Villavieja (Baraya Mb)	Laventan	11.8	13.5	69	3.7	Goin, F.J. 1997. New clues for understanding Neogene Marsupial radiations. In: Kay, S.I.P.F., R.H. Madden, R.L. Cifelli and J. Flynn (Eds.) , A history of the Neotropical Fauna. Vertebrate paleobiology of the Miocene in Colombia, Smithsonian Institution Press, Washington D. C., pp. 187–206.
Anachlysictis_gracilis	extinct	Sparassodonta	Thylacosmilidae	CO	Huila	La Venta (Duke locality 75)	La Victoria	Laventan	11.8	13.5	70	17	Goin, F.J. 1997. New clues for understanding Neogene Marsupial radiations. In: Kay, S.I.P.F., R.H. Madden, R.L. Cifelli and J. Flynn (Eds.) , A history of the Neotropical Fauna. Vertebrate paleobiology of the Miocene in Colombia, Smithsonian Institution Press, Washington D. C., pp. 187–206.
Hondadelphys_fieldsi	extinct	Sparassodonta	Hondadelphidae	CO	Huila	La Venta (V-4517)	Villavieja (Baraya Mb)	Laventan	11.8	13.5	71	3.7	Marshall, L.G. 1976. New didelphine marsupials from the La Venta fauna (Miocene) of Colombia, South America. Journal of Paleontology 50: 402–418.
Hondadelphys_fieldsi	extinct	Sparassodonta	Hondadelphidae	CO	Huila	La Venta (V-4519)	Villavieja (Baraya Mb)	Laventan	11.8	13.5	72	3.7	Marshall, L.G. 1976. New didelphine marsupials from the La Venta fauna (Miocene) of Colombia, South America. Journal of Paleontology 50: 402–418.
Dukecynus_magnus	extinct	Sparassodonta	Borhyaenoidea_basal	CO	Huila	La Venta (V-4521)	Villavieja (Baraya Mb)	Laventan	11.8	13.5	73	48.53	Marshall, L.G. 1978. Evolution of the Borhyaenidae, extinct south american predaceous marsupials. University of California Publications in Geological Science 17: 1–89.
Hondadelphys_fieldsi	extinct	Sparassodonta	Hondadelphidae	CO	Huila	La Venta (V-4521)	Villavieja (Baraya Mb)	Laventan	11.8	13.5	73	3.7	Marshall, L.G. 1976. New didelphine marsupials from the La Venta fauna (Miocene) of Colombia, South America. Journal of Paleontology 50: 402–418.
Lycopsis_longirostrus	extinct	Sparassodonta	Borhyaenoidea_basal	CO	Huila	La Venta (V-4521)	Villavieja (Baraya Mb)	Laventan	11.8	13.5	73	29.77	Marshall, L.G. 1979. Review of the Prothylacyninae, an extinct subfamily of South American ‘Dog-like’ Marsupials. Fieldiana Geology 3: 1–50.
Hondadelphys_fieldsi	extinct	Sparassodonta	Hondadelphidae	CO	Huila	La Venta (V-4528)	Villavieja (Cerro Colorado Mb)	Laventan	11.8	13.5	74	3.7	Marshall, L.G. 1976. New didelphine marsupials from the La Venta fauna (Miocene) of Colombia, South America. Journal of Paleontology 50: 402–418.
Lycopsis_padillai	extinct	Sparassodonta	Borhyaenoidea_basal	CO	La Guajira	Makaraipao	Castilletes (Sec 170514)	Colloncuran - Friasian	12.75	16.3	75	22	Suarez, C., Forasiepi, A.M., Goin, F.J. and Jaramillo, C. 2016. Insights into the Neotropics prior to the Great American Biotic Interchange: new evidence of mammalian predators from the Miocene of Northern Colombia. Journal of Vertebrate Paleontology 36: e1029581.
Patene_campbelli	extinct	Sparassodonta	Sparassodonta_basal	PE	Ucayali	Santa Rosa	Yahuarango	Late Eocene	33.9	37.8	76	1	Goin, F.J. and Candela, A.M. 2004. New Paleogene Marsupials from the Amazon Basin of Eastern Perú. Science Series 40: 15–60.
Proborhyaena_gigantea	extinct	Sparassodonta	Proborhyaenidae	UY	Canelones	Paso del cuello	Fray Bentos	Deseadan	23	30	77	200	Mones, A. and Ubilla, M. 1978. La edad Deseadense (Oligoceno Inferior) de la Formación Fray Bentos y su contenido paleontológico, con especial referencia a la presencia de Proborhyaena cf. gigantea Ameghino (Marsupialia, Borhyaenidae) en el Uruguay. Nota preliminar. Comunicaciones Paleontológicas Del Museo de Historia Natural de Montevideo 7: 151–158.
Thylacosmilus_atrox	extinct	Sparassodonta	Thylacosmilidae	UY	San José	Arazatí	Camacho	Huayquerian	4.7	8.7	78	117.4	Mones, A. and Rinderknecht, A. 2004. Primer registro de Thylacosmilidae en el Uruguay (Mammalia: Marsupialia: Sparassodonta). Comunicaciones Paleontologicas Del Museo de Historia Natural y Antropologia 34: 193–200.

## Sheet: Sparassodonta (genera)
Taxon_name	Status	Order	Family	Co	State	Locality	Formation (mb)	Age	MinAge	MaxAge	Site	BM	Reference
Chasicostylus	extinct	Sparassodonta	Hathliacynidae	AR	Buenos Aires	Arroyo Chasicó	Arroyo Chasicó	Chasicoan	9.07	9.43	1	8.27	Reig, O.A. 1957. Nota previa sobre los marsupiales de la Formación Chasicó. Ameghiniana 1: 27–31.
Lycopsis	extinct	Sparassodonta	Borhyaenoidea_basal	AR	Buenos Aires	Arroyo Chasicó	Arroyo Chasicó	Chasicoan	9.07	9.43	1	14.5	Forasiepi, A.M., Goin, F.J. and di Martino, V. 2003. Una nueva especie de Lycopsis (Metatheria, Prothylacyninae) de la Formación Arroyo Chasicó (Mioceno Tardío) de la provincia de Buenos Aires. Ameghiniana 40: 249–253.
Pseudolycopsis	extinct	Sparassodonta	Borhyaenoidea_basal	AR	Buenos Aires	Arroyo Chasicó	Arroyo Chasicó	Chasicoan	9.07	9.43	1	19.2	Reig, O.A. 1957. Nota previa sobre los marsupiales de la Formación Chasicó. Ameghiniana 1: 27–31.
Thylacosmilus	extinct	Sparassodonta	Thylacosmilidae	AR	Buenos Aires	Barranca de los Lobos	Chapadmalal (levels 6 or 7)	Chapadmalalan	3.04	3.74	2	117.4	Marshall, L.G. 1976. Evolution of the Thylacosmilidae, extinct saber-tooth marsupials of South America. PaleoBios 23: 1–31.
Thylacosmilus	extinct	Sparassodonta	Thylacosmilidae	AR	Buenos Aires	Carhué	Cerro Azul	Huayquerian	5.115	7.239	3	117.4	Goin, F.J. and Pascual, R. 1987. News on the biology and taxonomy of the marsupials Thylacosmilidae (late Tertiary of Argentina). Anales de La Academia Argentina de Ciencias Exactas, Físicas y Naturales 39: 219–246.
Thylacosmilus	extinct	Sparassodonta	Thylacosmilidae	AR	Buenos Aires	Chapadmalal	Chapadmalal (levels 6 or 7)	Chapadmalalan	3.04	3.74	4	117.4	Goin, F.J. and Pascual, R. 1987. News on the biology and taxonomy of the marsupials Thylacosmilidae (late Tertiary of Argentina). Anales de La Academia Argentina de Ciencias Exactas, Físicas y Naturales 39: 219–246.
Thylacosmilus	extinct	Sparassodonta	Thylacosmilidae	AR	Buenos Aires	Chapadmalal	Chapadmalal (levels 8 or 9)	Chapadmalalan	3.04	3.74	5	117.4	Goin, F.J. and Pascual, R. 1987. News on the biology and taxonomy of the marsupials Thylacosmilidae (late Tertiary of Argentina). Anales de La Academia Argentina de Ciencias Exactas, Físicas y Naturales 39: 219–246.
Thylacosmilus	extinct	Sparassodonta	Thylacosmilidae	AR	Buenos Aires	Mar del Plata	Chapadmalal	Chapadmalalan	2.9	4	6	117.4	Marshall, L.G. 1976. Evolution of the Thylacosmilidae, extinct saber-tooth marsupials of South America. PaleoBios 23: 1–31.
Notocynus	extinct	Sparassodonta	Hathliacynidae	AR	Buenos Aires	Monte Hermoso	Monte Hermoso	Montehermosan	3.7	4.7	7	2.48	Marshall, L.G. 1981. Review of the Hathlyacyninae, an extinct subfamily of South American ‘Dog-like’ Marsupials. Fieldiana Geology 7: 1–120.
Thylacosmilus	extinct	Sparassodonta	Thylacosmilidae	AR	Buenos Aires	Monte Hermoso	Monte Hermoso	Montehermosan	3.7	4.7	7	117.4	Marshall, L.G. 1976. Evolution of the Thylacosmilidae, extinct saber-tooth marsupials of South America. PaleoBios 23: 1–31.
Thylacosmilus	extinct	Sparassodonta	Thylacosmilidae	AR	Catamarca	Entre Ríos (Chiquimil)	Andalhuala (level 19)	Huayquerian	5.64	7.14	8	117.4	Marshall, L.G. 1976. Evolution of the Thylacosmilidae, extinct saber-tooth marsupials of South America. PaleoBios 23: 1–31.
Thylacosmilus	extinct	Sparassodonta	Thylacosmilidae	AR	Catamarca	Puerta de Corral Quemado	Andalhuala (level 20)	Huayquerian	5.64	7.14	9	117.4	Marshall, L.G. 1976. Evolution of the Thylacosmilidae, extinct saber-tooth marsupials of South America. PaleoBios 23: 1–31.
Borhyaenidium	extinct	Sparassodonta	Hathliacynidae	AR	Catamarca	Puerta de Corral Quemado	Corral Quemado (level 32)	Chapadmalalan	2.9	3.66	10	1.98	Marshall, L.G. 1981. Review of the Hathlyacyninae, an extinct subfamily of South American ‘Dog-like’ Marsupials. Fieldiana Geology 7: 1–120.
Thylacosmilus	extinct	Sparassodonta	Thylacosmilidae	AR	Catamarca	Puerta de Corral Quemado	Corral Quemado (level 32)	Chapadmalalan	2.9	3.66	10	117.4	Bonini
Australohyaena	extinct	Sparassodonta	Borhyaenidae	AR	Chubut	Cabeza Blanca	Sarmiento	Deseadan	23	30	11	67	Patterson, B. and Marshall, L.G. 1978. The Deseadan, Early Oligocene, Marsupialia of South America. Fieldiana Geology 41: 37–100.
Notogale	extinct	Sparassodonta	Hathliacynidae	AR	Chubut	Cabeza Blanca	Sarmiento	Deseadan	23	30	11	3.06	Patterson, B. and Marshall, L.G. 1978. The Deseadan, Early Oligocene, Marsupialia of South America. Fieldiana Geology 41: 37–100.
Pharsophorus	extinct	Sparassodonta	Borhyaenoidea_basal	AR	Chubut	Cabeza Blanca	Sarmiento	Deseadan	23	30	11	27	Patterson, B. and Marshall, L.G. 1978. The Deseadan, Early Oligocene, Marsupialia of South America. Fieldiana Geology 41: 37–100.
Proborhyaena	extinct	Sparassodonta	Proborhyaenidae	AR	Chubut	Cabeza Blanca	Sarmiento	Deseadan	23	30	11	200	Patterson, B. and Marshall, L.G. 1978. The Deseadan, Early Oligocene, Marsupialia of South America. Fieldiana Geology 41: 37–100.
Plesiofelis	extinct	Sparassodonta	Borhyaenoidea_basal	AR	Chubut	Cerro del Humo	Musters	Mustersense	36.5	39	12	38.5	Marshall, L.G. 1978. Evolution of the Borhyaenidae, extinct south american predaceous marsupials. University of California Publications in Geological Science 17: 1–89.
Procladosictis	extinct	Sparassodonta	Sparassodonta_IncertaSedis	AR	Chubut	Cerro del Humo	Musters	Mustersense	36.5	39	12	8.9	Marshall, L.G. 1981. Review of the Hathlyacyninae, an extinct subfamily of South American ‘Dog-like’ Marsupials. Fieldiana Geology 7: 1–120.
Pseudonotictis	extinct	Sparassodonta	Hathliacynidae	AR	Chubut	Estancia Sucesión		Colloncuran	12.75	14.6	13	0.89	Martin, G.M. and Tejedor, M.F. 2007. Nueva especie de Pseudonotictis Ameghino (Metatheria, Sparassodonta, Hathliacynidae) del Mioceno medio de. Ameghiniana 44: 747–750.
Acrocyon	extinct	Sparassodonta	Borhyaenidae	AR	Chubut	Gran Barranca	Sarmiento (Colhue Huapi mb)	Colhuehuapian	20.5	21	14	21.65	Goin, F., Abello, A., Bellosi, E., Kay, R., Madden, R. and Carlini, A. 2007. Los Metatheria sudamericanos de comienzos del neógeno (Mioceno Temprano, Edad-mamífero Colhuehuapense). Parte I: Introducción, Didelphimorphia y Sparassodonta. Ameghiniana 44: 29–71.
Acyon	extinct	Sparassodonta	Hathliacynidae	AR	Chubut	Gran Barranca	Sarmiento (Colhue Huapi mb)	Colhuehuapian	20.5	21	14	8.23	Marshall, L.G. 1981. Review of the Hathlyacyninae, an extinct subfamily of South American ‘Dog-like’ Marsupials. Fieldiana Geology 7: 1–120.
Arctodictis	extinct	Sparassodonta	Borhyaenidae	AR	Chubut	Gran Barranca	Sarmiento (Colhue Huapi mb)	Colhuehuapian	20.5	21	14	40	Marshall, L.G. 1978. Evolution of the Borhyaenidae, extinct south american predaceous marsupials. University of California Publications in Geological Science 17: 1–89.
Borhyaena	extinct	Sparassodonta	Borhyaenidae	AR	Chubut	Gran Barranca	Sarmiento (Colhue Huapi mb)	Colhuehuapian	20.5	21	14	32.97	Marshall, L.G. 1978. Evolution of the Borhyaenidae, extinct south american predaceous marsupials. University of California Publications in Geological Science 17: 1–89.
Cladosictis	extinct	Sparassodonta	Hathliacynidae	AR	Chubut	Gran Barranca	Sarmiento (Colhue Huapi mb)	Colhuehuapian	20.5	21	14	3.9	Marshall, L.G. 1981. Review of the Hathlyacyninae, an extinct subfamily of South American ‘Dog-like’ Marsupials. Fieldiana Geology 7: 1–120.
Pseudothylacynus	extinct	Sparassodonta	Borhyaenoidea_basal	AR	Chubut	Gran Barranca	Sarmiento (Colhue Huapi mb)	Colhuehuapian	20.5	21	14	16.85	Marshall, L.G., de Muizon, C. and Hoffstetter, R. 1984. Fossil Marsupialia in the Muséum national d’Histoire naturelle collected by André Tounouër froni Patagonia, southern Argentina. Bulletin Du Museum National d’Histoire Naturelle, Section C 4e série,: 33–58.
Sipalocyon	extinct	Sparassodonta	Hathliacynidae	AR	Chubut	Gran Barranca	Sarmiento (Colhue Huapi mb)	Colhuehuapian	20.5	21	14	1.7	Marshall, L.G. 1981. Review of the Hathlyacyninae, an extinct subfamily of South American ‘Dog-like’ Marsupials. Fieldiana Geology 7: 1–120.
Angelocabrerus	extinct	Sparassodonta	Sparassodonta_ND	AR	Chubut	Gran Barranca	Sarmiento (Gran Barranca mb)	Casamayoran	39	41.6	15	20.5	Marshall, L.G. 1978. Evolution of the Borhyaenidae, extinct south american predaceous marsupials. University of California Publications in Geological Science 17: 1–89.
Arminiheringia	extinct	Sparassodonta	Proborhyaenidae	AR	Chubut	Gran Barranca	Sarmiento (Gran Barranca mb)	Casamayoran	39	41.6	15	31.5	tesis Sergio
Nemolestes	extinct	Sparassodonta	Sparassodonta_basal	AR	Chubut	Gran Barranca	Sarmiento (Gran Barranca mb)	Casamayoran	39	41.6	15	5.72	Marshall, L.G. 1978. Evolution of the Borhyaenidae, extinct south american predaceous marsupials. University of California Publications in Geological Science 17: 1–89.
Patene	extinct	Sparassodonta	Sparassodonta_basal	AR	Chubut	Gran Barranca	Sarmiento (Gran Barranca mb)	Casamayoran	39	41.6	15	3.07	Marshall, L.G. 1981. Review of the Hathlyacyninae, an extinct subfamily of South American ‘Dog-like’ Marsupials. Fieldiana Geology 7: 1–120.
Procladosictis	extinct	Sparassodonta	Sparassodonta_ND	AR	Chubut	Gran Barranca	Sarmiento (Gran Barranca mb)	Casamayoran	39	41.6	15	0	Marshall, L.G. 1981. Review of the Hathlyacyninae, an extinct subfamily of South American ‘Dog-like’ Marsupials. Fieldiana Geology 7: 1–120.
Pseudocladosictis	extinct	Sparassodonta	Sparassodonta_ND	AR	Chubut	Gran Barranca	Sarmiento (Gran Barranca mb)	Casamayoran	39	41.6	15	0	Marshall, L.G. 1981. Review of the Hathlyacyninae, an extinct subfamily of South American ‘Dog-like’ Marsupials. Fieldiana Geology 7: 1–120.
Australohyaena	extinct	Sparassodonta	Borhyaenidae	AR	Chubut	Gran Barranca	Sarmiento (Puesto Almendra Sup mb)	Deseadan	26.3	29.2	16	67	Patterson, B. and Marshall, L.G. 1978. The Deseadan, Early Oligocene, Marsupialia of South America. Fieldiana Geology 41: 37–100.
Borhyaena	extinct	Sparassodonta	Borhyaenidae	AR	Chubut	La Curandera		Colhuehuapian	20.1	21	17	32.97	Goin, F., Abello, A., Bellosi, E., Kay, R., Madden, R. and Carlini, A. 2007. Los Metatheria sudamericanos de comienzos del neógeno (Mioceno Temprano, Edad-mamífero Colhuehuapense). Parte I: Introducción, Didelphimorphia y Sparassodonta. Ameghiniana 44: 29–71.
Proborhyaena	extinct	Sparassodonta	Proborhyaenidae	AR	Chubut	Laguna Payahile		Deseadan	23	30	18	200	Patterson, B. and Marshall, L.G. 1978. The Deseadan, Early Oligocene, Marsupialia of South America. Fieldiana Geology 41: 37–100.
Arminiheringia	extinct	Sparassodonta	Proborhyaenidae	AR	Chubut	Orillas de Río Chico	Sarmiento (Gran Barranca mb)	Casamayoran	39	41.6	19	18.5	Ameghino, F. 1904. Nuevas especies de mamíferos cretáceos y terciarios de la República Argentina. Anales de La Sociedad Científica Argentina1 56–58.
Borhyaena	extinct	Sparassodonta	Borhyaenidae	AR	Chubut	Puesto Almendra	Sarmiento (Colhue Huapi mb)	Colhuehuapian	20.5	21	20	32.97	Goin, F., Abello, A., Bellosi, E., Kay, R., Madden, R. and Carlini, A. 2007. Los Metatheria sudamericanos de comienzos del neógeno (Mioceno Temprano, Edad-mamífero Colhuehuapense). Parte I: Introducción, Didelphimorphia y Sparassodonta. Ameghiniana 44: 29–71.
Acrocyon	extinct	Sparassodonta	Borhyaenidae	AR	Chubut	RP 59		Colhuehuapian	20.1	21	21	21.65	Goin, F., Abello, A., Bellosi, E., Kay, R., Madden, R. and Carlini, A. 2007. Los Metatheria sudamericanos de comienzos del neógeno (Mioceno Temprano, Edad-mamífero Colhuehuapense). Parte I: Introducción, Didelphimorphia y Sparassodonta. Ameghiniana 44: 29–71.
Proborhyaena	extinct	Sparassodonta	Proborhyaenidae	AR	Chubut	Scarritt Pocket		Deseadan	23	30	22	200	Patterson, B. and Marshall, L.G. 1978. The Deseadan, Early Oligocene, Marsupialia of South America. Fieldiana Geology 41: 37–100.
Borhyaena	extinct	Sparassodonta	Borhyaenidae	AR	Entre Ríos	Barrancas del Río Paraná	Ituzaingó	Chasicoan–Huayquerian	4.7	9.47	23		Marshall, L.G. 1978. Evolution of the Borhyaenidae, extinct south american predaceous marsupials. University of California Publications in Geological Science 17: 1–89.
Eutemnodus	extinct	Sparassodonta	Sparassodonta_ND	AR	Entre Ríos	Barrancas del Río Paraná	Ituzaingó	Chasicoan–Huayquerian	4.7	9.47	23	36.4	Forasiepi, A.M., Martinelli, A.G. and Goin, F.J. 2007. Revisión taxonómica de Parahyaenodon argentinus Ameghino y sus implicancias en el conocimiento de los grandes mamíferos carnívoros del Mio-Plioceno de América de Sur. Ameghiniana 44: 143–159.
Notictis	extinct	Sparassodonta	Hathliacynidae	AR	Entre Ríos	Barrancas del Río Paraná	Ituzaingó	Chasicoan–Huayquerian	4.7	9.47	23	1.17	Marshall, L.G. 1981. Review of the Hathlyacyninae, an extinct subfamily of South American ‘Dog-like’ Marsupials. Fieldiana Geology 7: 1–120.
Stylocynus	extinct	Sparassodonta	Sparassodonta_basal	AR	Entre Ríos	Barrancas del Río Paraná	Ituzaingó	Chasicoan–Huayquerian	4.7	9.47	23	31.05	Marshall, L.G. 1979. Review of the Prothylacyninae, an extinct subfamily of South American ‘Dog-like’ Marsupials. Fieldiana Geology 3: 1–50.
Thylacosmilus	extinct	Sparassodonta	Thylacosmilidae	AR	Entre Ríos	Barrancas del Río Paraná	Ituzaingó	Chasicoan–Huayquerian	4.7	9.47	23	117.4	Marshall, L.G. 1976. Evolution of the Thylacosmilidae, extinct saber-tooth marsupials of South America. PaleoBios 23: 1–31.
Borhyaenidium	extinct	Sparassodonta	Hathliacynidae	AR	La Pampa	Salinas Grandes de Hidalgo	Cerro Azul	lower “Huayquerian”	5.959	7.239	24	1.56	Marshall, L.G. 1981. Review of the Hathlyacyninae, an extinct subfamily of South American ‘Dog-like’ Marsupials. Fieldiana Geology 7: 1–120.
Thylacosmilus	extinct	Sparassodonta	Thylacosmilidae	AR	La Pampa	Salinas Grandes de Hidalgo	Cerro Azul	lower “Huayquerian”	5.959	7.239	24	117.4	Marshall, L.G. 1976. Evolution of the Thylacosmilidae, extinct saber-tooth marsupials of South America. PaleoBios 23: 1–31.
Proborhyaena	extinct	Sparassodonta	Proborhyaenidae	AR	Mendoza	Quebrada Fiera	Agua de la Piedra	Deseadan	23	30	25	200	Bond, M. and Pascual, R. 1983. Nuevos y elocuentes restos craneanos de Proborhyaena gigantea Ameghino, 1897 (Marsupialia, Borhyaenidae, Proborhyaeninae) de la edad Deseadense. Un ejemplo de coevolución. Ameghiniana 20: 47–60.
Patagosmilus	extinct	Sparassodonta	Thylacosmilidae	AR	Río Negro	Río Chico	Lower Collón Curá	Colloncuran	13.7	14.6	26	16	Forasiepi, A.M. and Carlini, A.A. 2010. A new thylacosmilid (Mammalia, Metatheria, Sparassodonta) from the Miocene of Patagonia, Argentina. Zootaxa 2552: 55–68.
Callistoe	extinct	Sparassodonta	Proborhyaenidae	AR	Salta	Pampa grande	Lower Lumbrera	Ypresian - Lutetian	46.2	52.5	27	23	Babot, M.J., Powell, J.E. and de Muizon, C. 2002. Callistoe vincei, a new Proborhyaenidae (Borhyaenoidea, Metatheria, Mammalia) from the Early Eocene of Argentina. Geobios 35: 615–629.
Contrerascynus	extinct	Sparassodonta	Hathliacynidae	AR	San Juan	Quebrada Ullúm	Loma de Las Tapias (Arenisca Albardón A mb)	Chasicoan	7.8	10	28	12.6	Contreras, V.H. and Baraldo, J.A. 2011. Calibration of the Chasicoan-Huayquerian stages boundary (Neogene), San Juan, western Argentina. In: Salfity, J.A. and R.A. Marquillas (Eds.) , Cenozoic Geology of the Central Andes of Argentina, Instituto del Cenozoico, Universidad Nacional de Salta, Salta, pp. 111–121.
Acrocyon	extinct	Sparassodonta	Borhyaenidae	AR	Santa Cruz	Anfiteatro	Santa Cruz (Ea La Costa mb)	Santacrucian	17.49	17.6	29	22.48	Marshall, L.G. 1978. Evolution of the Borhyaenidae, extinct south american predaceous marsupials. University of California Publications in Geological Science 17: 1–89.
Borhyaena	extinct	Sparassodonta	Borhyaenidae	AR	Santa Cruz	Anfiteatro	Santa Cruz (Ea La Costa mb)	Santacrucian	17.49	17.6	29	36.4	Prevosti, F.J., Forasiepi, A.M., Ercoli, M.D. and Turazzini, G.F. 2012. Paleoecology of the mammalian carnivores (Metatheria, Sparassodonta) of the Santa Cruz Formation (late Early Miocene). In: Vizcaino, S.F., R.F. Kay and M.S. Bargo (Eds.) , Early Miocene paleobiology in Patagonia, Cambridge University Press, Cambridge, pp. 173–193.
Cladosictis	extinct	Sparassodonta	Hathliacynidae	AR	Santa Cruz	Anfiteatro	Santa Cruz (Ea La Costa mb)	Santacrucian	17.49	17.6	29	6.6	Prevosti, F.J., Forasiepi, A.M., Ercoli, M.D. and Turazzini, G.F. 2012. Paleoecology of the mammalian carnivores (Metatheria, Sparassodonta) of the Santa Cruz Formation (late Early Miocene). In: Vizcaino, S.F., R.F. Kay and M.S. Bargo (Eds.) , Early Miocene paleobiology in Patagonia, Cambridge University Press, Cambridge, pp. 173–193.
Borhyaena	extinct	Sparassodonta	Borhyaenidae	AR	Santa Cruz	Barrancas Blancas (Ea. Aguada Grande)	Santa Cruz	Santacrucian	16.49	17.04	30	36.4	Chornogubsky, L., Abello, M. and Barmak, G. 2020. The Metatheria from the río Santa Cruz (Santa Cruz formation, early-middle Miocene, Argentina): history and new records. Publicación Electrónica de La Asociación Paleontológica Argentina 19: 62–84.
Sipalocyon	extinct	Sparassodonta	Hathliacynidae	AR	Santa Cruz	Barrancas Blancas (Ea. Aguada Grande)	Santa Cruz	Santacrucian	16.49	17.04	30	2.11	Chornogubsky, L., Abello, M. and Barmak, G. 2020. The Metatheria from the río Santa Cruz (Santa Cruz formation, early-middle Miocene, Argentina): history and new records. Publicación Electrónica de La Asociación Paleontológica Argentina 19: 62–84.
Sipalocyon	extinct	Sparassodonta	Hathliacynidae	AR	Santa Cruz	Barrancas Blancas (Ea. Santa Lucía)	Santa Cruz	Santacrucian	16.49	17.04	31	2.11	Chornogubsky, L., Abello, M. and Barmak, G. 2020. The Metatheria from the río Santa Cruz (Santa Cruz formation, early-middle Miocene, Argentina): history and new records. Publicación Electrónica de La Asociación Paleontológica Argentina 19: 62–84.
Acrocyon	extinct	Sparassodonta	Borhyaenidae	AR	Santa Cruz	Barrancas del Río Santa Cruz	Santa Cruz	Santacrucian	15.63	17.22	32	22.48	Marshall, L.G. 1978. Evolution of the Borhyaenidae, extinct south american predaceous marsupials. University of California Publications in Geological Science 17: 1–89.
Acyon	extinct	Sparassodonta	Hathliacynidae	AR	Santa Cruz	Barrancas del Río Santa Cruz	Santa Cruz	Santacrucian	15.63	17.22	32	6.51	Chornogubsky, L., Abello, M. and Barmak, G. 2020. The Metatheria from the río Santa Cruz (Santa Cruz formation, early-middle Miocene, Argentina): history and new records. Publicación Electrónica de La Asociación Paleontológica Argentina 19: 62–84.
Lycopsis	extinct	Sparassodonta	Borhyaenoidea_basal	AR	Santa Cruz	Barrancas del Río Santa Cruz	Santa Cruz	Santacrucian	15.63	17.22	32	25.96	Marshall, L.G. 1979. Review of the Prothylacyninae, an extinct subfamily of South American ‘Dog-like’ Marsupials. Fieldiana Geology 3: 1–50.
Borhyaena	extinct	Sparassodonta	Borhyaenidae	AR	Santa Cruz	Campo Barranca	Santa Cruz (Ea La Costa mb)	Santacrucian	17.49	17.6	33	36.4	Prevosti, F.J., Forasiepi, A.M., Ercoli, M.D. and Turazzini, G.F. 2012. Paleoecology of the mammalian carnivores (Metatheria, Sparassodonta) of the Santa Cruz Formation (late Early Miocene). In: Vizcaino, S.F., R.F. Kay and M.S. Bargo (Eds.) , Early Miocene paleobiology in Patagonia, Cambridge University Press, Cambridge, pp. 173–193.
Cladosictis	extinct	Sparassodonta	Hathliacynidae	AR	Santa Cruz	Campo Barranca	Santa Cruz (Ea La Costa mb)	Santacrucian	17.49	17.6	33	6.6	Prevosti, F.J., Forasiepi, A.M., Ercoli, M.D. and Turazzini, G.F. 2012. Paleoecology of the mammalian carnivores (Metatheria, Sparassodonta) of the Santa Cruz Formation (late Early Miocene). In: Vizcaino, S.F., R.F. Kay and M.S. Bargo (Eds.) , Early Miocene paleobiology in Patagonia, Cambridge University Press, Cambridge, pp. 173–193.
Cladosictis	extinct	Sparassodonta	Hathliacynidae	AR	Santa Cruz	Cañadón de Las Vacas	Santa Cruz	Santacrucian	16	18	34	6.6	Marshall, L.G. 1981. Review of the Hathlyacyninae, an extinct subfamily of South American ‘Dog-like’ Marsupials. Fieldiana Geology 7: 1–120.
Prothylacynus	extinct	Sparassodonta	Borhyaenoidea_basal	AR	Santa Cruz	Cañadón de Las Vacas	Santa Cruz	Santacrucian	16	18	34	31.8	Marshall, L.G. 1979. Review of the Prothylacyninae, an extinct subfamily of South American ‘Dog-like’ Marsupials. Fieldiana Geology 3: 1–50.
Sipalocyon	extinct	Sparassodonta	Hathliacynidae	AR	Santa Cruz	Cañadón de Las Vacas	Santa Cruz	Santacrucian	16	18	34	2.11	Marshall, L.G. 1981. Review of the Hathlyacyninae, an extinct subfamily of South American ‘Dog-like’ Marsupials. Fieldiana Geology 7: 1–120.
Borhyaena	extinct	Sparassodonta	Borhyaenidae	AR	Santa Cruz	Cañadón Silva	Santa Cruz	Santacrucian	17.41	17.6	35	36.4	Prevosti, F.J., Forasiepi, A.M., Ercoli, M.D. and Turazzini, G.F. 2012. Paleoecology of the mammalian carnivores (Metatheria, Sparassodonta) of the Santa Cruz Formation (late Early Miocene). In: Vizcaino, S.F., R.F. Kay and M.S. Bargo (Eds.) , Early Miocene paleobiology in Patagonia, Cambridge University Press, Cambridge, pp. 173–193.
Cladosictis	extinct	Sparassodonta	Hathliacynidae	AR	Santa Cruz	Cañadón Silva	Santa Cruz (Ea La Costa mb)	Santacrucian	17.41	17.6	35	6.6	Prevosti, F.J., Forasiepi, A.M., Ercoli, M.D. and Turazzini, G.F. 2012. Paleoecology of the mammalian carnivores (Metatheria, Sparassodonta) of the Santa Cruz Formation (late Early Miocene). In: Vizcaino, S.F., R.F. Kay and M.S. Bargo (Eds.) , Early Miocene paleobiology in Patagonia, Cambridge University Press, Cambridge, pp. 173–193.
Sipalocyon	extinct	Sparassodonta	Hathliacynidae	AR	Santa Cruz	Cañadón Silva	Santa Cruz	Santacrucian	17.41	17.6	35	2.11	Prevosti, F.J., Forasiepi, A.M., Ercoli, M.D. and Turazzini, G.F. 2012. Paleoecology of the mammalian carnivores (Metatheria, Sparassodonta) of the Santa Cruz Formation (late Early Miocene). In: Vizcaino, S.F., R.F. Kay and M.S. Bargo (Eds.) , Early Miocene paleobiology in Patagonia, Cambridge University Press, Cambridge, pp. 173–193.
Cladosictis	extinct	Sparassodonta	Hathliacynidae	AR	Santa Cruz	Coy Inlet	Santa Cruz	Santacrucian	17.49	17.6	36	6.6	Marshall, L.G. 1981. Review of the Hathlyacyninae, an extinct subfamily of South American ‘Dog-like’ Marsupials. Fieldiana Geology 7: 1–120.
Pharsophorus	extinct	Sparassodonta	Borhyaenoidea_basal	AR	Santa Cruz	Deseado	Sarmiento	Deseadan	23	30	37	27	Patterson, B. and Marshall, L.G. 1978. The Deseadan, Early Oligocene, Marsupialia of South America. Fieldiana Geology 41: 37–100.
Borhyaena	extinct	Sparassodonta	Borhyaenidae	AR	Santa Cruz	Estancia La Costa	Santa Cruz	Santacrucian	17.41	17.7	38	36.4	Prevosti, F.J., Forasiepi, A.M., Ercoli, M.D. and Turazzini, G.F. 2012. Paleoecology of the mammalian carnivores (Metatheria, Sparassodonta) of the Santa Cruz Formation (late Early Miocene). In: Vizcaino, S.F., R.F. Kay and M.S. Bargo (Eds.) , Early Miocene paleobiology in Patagonia, Cambridge University Press, Cambridge, pp. 173–193.
Cladosictis	extinct	Sparassodonta	Hathliacynidae	AR	Santa Cruz	Estancia La Costa	Santa Cruz	Santacrucian	17.41	17.7	38	6.6	Chornogubsky, L., Abello, M. and Barmak, G. 2020. The Metatheria from the río Santa Cruz (Santa Cruz formation, early-middle Miocene, Argentina): history and new records. Publicación Electrónica de La Asociación Paleontológica Argentina 19: 62–84.
Sipalocyon	extinct	Sparassodonta	Hathliacynidae	AR	Santa Cruz	Estancia La Costa	Santa Cruz	Santacrucian	17.41	17.7	38	2.11	Marshall, L.G. 1981. Review of the Hathlyacyninae, an extinct subfamily of South American ‘Dog-like’ Marsupials. Fieldiana Geology 7: 1–120.
Cladosictis	extinct	Sparassodonta	Hathliacynidae	AR	Santa Cruz	Jack Harvey	Santa Cruz	Santacrucian	16	18	39	6.6	Prevosti, F.J., Forasiepi, A.M., Ercoli, M.D. and Turazzini, G.F. 2012. Paleoecology of the mammalian carnivores (Metatheria, Sparassodonta) of the Santa Cruz Formation (late Early Miocene). In: Vizcaino, S.F., R.F. Kay and M.S. Bargo (Eds.) , Early Miocene paleobiology in Patagonia, Cambridge University Press, Cambridge, pp. 173–193.
Borhyaena	extinct	Sparassodonta	Borhyaenidae	AR	Santa Cruz	Karaiken	Santa Cruz	Santacrucian	15.7	18.5	40	36.4	Prevosti, F.J., Forasiepi, A.M., Ercoli, M.D. and Turazzini, G.F. 2012. Paleoecology of the mammalian carnivores (Metatheria, Sparassodonta) of the Santa Cruz Formation (late Early Miocene). In: Vizcaino, S.F., R.F. Kay and M.S. Bargo (Eds.) , Early Miocene paleobiology in Patagonia, Cambridge University Press, Cambridge, pp. 173–193.
Cladosictis	extinct	Sparassodonta	Hathliacynidae	AR	Santa Cruz	Karaiken	Santa Cruz	Santacrucian	15.7	18.5	40	6.6	Marshall, L.G. 1981. Review of the Hathlyacyninae, an extinct subfamily of South American ‘Dog-like’ Marsupials. Fieldiana Geology 7: 1–120.
Cladosictis	extinct	Sparassodonta	Hathliacynidae	AR	Santa Cruz	Killik Aike Norte	Santa Cruz	Santacrucian	16.9	17.41	41	6.6	Marshall, L.G. 1981. Review of the Hathlyacyninae, an extinct subfamily of South American ‘Dog-like’ Marsupials. Fieldiana Geology 7: 1–120.
Prothylacynus	extinct	Sparassodonta	Borhyaenoidea_basal	AR	Santa Cruz	Killik Aike Norte	Santa Cruz	Santacrucian	16.9	17.41	41	31.8	Prevosti, F.J., Forasiepi, A.M., Ercoli, M.D. and Turazzini, G.F. 2012. Paleoecology of the mammalian carnivores (Metatheria, Sparassodonta) of the Santa Cruz Formation (late Early Miocene). In: Vizcaino, S.F., R.F. Kay and M.S. Bargo (Eds.) , Early Miocene paleobiology in Patagonia, Cambridge University Press, Cambridge, pp. 173–193.
Sipalocyon	extinct	Sparassodonta	Hathliacynidae	AR	Santa Cruz	Killik Aike Norte	Santa Cruz	Santacrucian	16.9	17.41	41	2.11	Prevosti, F.J., Forasiepi, A.M., Ercoli, M.D. and Turazzini, G.F. 2012. Paleoecology of the mammalian carnivores (Metatheria, Sparassodonta) of the Santa Cruz Formation (late Early Miocene). In: Vizcaino, S.F., R.F. Kay and M.S. Bargo (Eds.) , Early Miocene paleobiology in Patagonia, Cambridge University Press, Cambridge, pp. 173–193.
Borhyaena	extinct	Sparassodonta	Borhyaenidae	AR	Santa Cruz	La Cueva	Santa Cruz	Santacrucian	16.3	17.8	42	36.4	Prevosti, F.J., Forasiepi, A.M., Ercoli, M.D. and Turazzini, G.F. 2012. Paleoecology of the mammalian carnivores (Metatheria, Sparassodonta) of the Santa Cruz Formation (late Early Miocene). In: Vizcaino, S.F., R.F. Kay and M.S. Bargo (Eds.) , Early Miocene paleobiology in Patagonia, Cambridge University Press, Cambridge, pp. 173–193.
Perathereutes	extinct	Sparassodonta	Hathliacynidae	AR	Santa Cruz	La Cueva	Santa Cruz	Santacrucian	16.3	17.8	42	1.75	Marshall, L.G. 1981. Review of the Hathlyacyninae, an extinct subfamily of South American ‘Dog-like’ Marsupials. Fieldiana Geology 7: 1–120.
Sipalocyon	extinct	Sparassodonta	Hathliacynidae	AR	Santa Cruz	La Cueva	Santa Cruz	Santacrucian	16.3	17.8	42	2.11	Prevosti, F.J., Forasiepi, A.M., Ercoli, M.D. and Turazzini, G.F. 2012. Paleoecology of the mammalian carnivores (Metatheria, Sparassodonta) of the Santa Cruz Formation (late Early Miocene). In: Vizcaino, S.F., R.F. Kay and M.S. Bargo (Eds.) , Early Miocene paleobiology in Patagonia, Cambridge University Press, Cambridge, pp. 173–193.
Australohyaena	extinct	Sparassodonta	Borhyaenidae	AR	Santa Cruz	La Flecha	Sarmiento	Deseadan	23	30	43	67	Patterson, B. and Marshall, L.G. 1978. The Deseadan, Early Oligocene, Marsupialia of South America. Fieldiana Geology 41: 37–100.
Cladosictis	extinct	Sparassodonta	Hathliacynidae	AR	Santa Cruz	Lago Pueyrredón	Santa Cruz	Santacrucian	15.61	19	44	6.6	Marshall, L.G. 1981. Review of the Hathlyacyninae, an extinct subfamily of South American ‘Dog-like’ Marsupials. Fieldiana Geology 7: 1–120.
Arctodictis	extinct	Sparassodonta	Borhyaenidae	AR	Santa Cruz	Monte León	Santa Cruz	Santacrucian	16.2	17.8	45	43.87	Marshall, L.G. 1978. Evolution of the Borhyaenidae, extinct south american predaceous marsupials. University of California Publications in Geological Science 17: 1–89.
Borhyaena	extinct	Sparassodonta	Borhyaenidae	AR	Santa Cruz	Monte León	Santa Cruz	Santacrucian	16.2	17.8	45	36.4	Chornogubsky, L., Abello, M. and Barmak, G. 2020. The Metatheria from the río Santa Cruz (Santa Cruz formation, early-middle Miocene, Argentina): history and new records. Publicación Electrónica de La Asociación Paleontológica Argentina 19: 62–84.
Cladosictis	extinct	Sparassodonta	Hathliacynidae	AR	Santa Cruz	Monte León	Santa Cruz	Santacrucian	16.2	17.8	45	6.6	Marshall, L.G. 1981. Review of the Hathlyacyninae, an extinct subfamily of South American ‘Dog-like’ Marsupials. Fieldiana Geology 7: 1–120.
Pseudonotictis	extinct	Sparassodonta	Hathliacynidae	AR	Santa Cruz	Monte León	Santa Cruz	Santacrucian	16.2	17.8	45	1.17	Marshall, L.G. 1981. Review of the Hathlyacyninae, an extinct subfamily of South American ‘Dog-like’ Marsupials. Fieldiana Geology 7: 1–120.
Sipalocyon	extinct	Sparassodonta	Hathliacynidae	AR	Santa Cruz	Monte León	Santa Cruz	Santacrucian	16.2	17.8	45	2.11	Marshall, L.G. 1981. Review of the Hathlyacyninae, an extinct subfamily of South American ‘Dog-like’ Marsupials. Fieldiana Geology 7: 1–120.
Acyon	extinct	Sparassodonta	Hathliacynidae	AR	Santa Cruz	Monte Observación	Santa Cruz	Santacrucian	16.3	17.8	46	6.51	Chornogubsky, L., Abello, M. and Barmak, G. 2020. The Metatheria from the río Santa Cruz (Santa Cruz formation, early-middle Miocene, Argentina): history and new records. Publicación Electrónica de La Asociación Paleontológica Argentina 19: 62–84.
Borhyaena	extinct	Sparassodonta	Borhyaenidae	AR	Santa Cruz	Monte Observación	Santa Cruz	Santacrucian	16.3	17.8	46	36.4	Marshall, L.G. 1978. Evolution of the Borhyaenidae, extinct south american predaceous marsupials. University of California Publications in Geological Science 17: 1–89.
Cladosictis	extinct	Sparassodonta	Hathliacynidae	AR	Santa Cruz	Monte Observación	Santa Cruz	Santacrucian	16.3	17.8	46	6.6	Marshall, L.G. 1981. Review of the Hathlyacyninae, an extinct subfamily of South American ‘Dog-like’ Marsupials. Fieldiana Geology 7: 1–120.
Perathereutes	extinct	Sparassodonta	Hathliacynidae	AR	Santa Cruz	Monte Observación	Santa Cruz	Santacrucian	16.3	17.8	46	1.75	Marshall, L.G. 1981. Review of the Hathlyacyninae, an extinct subfamily of South American ‘Dog-like’ Marsupials. Fieldiana Geology 7: 1–120.
Prothylacynus	extinct	Sparassodonta	Borhyaenoidea_basal	AR	Santa Cruz	Monte Observación	Santa Cruz	Santacrucian	16.3	17.8	46	31.8	Marshall, L.G. 1979. Review of the Prothylacyninae, an extinct subfamily of South American ‘Dog-like’ Marsupials. Fieldiana Geology 3: 1–50.
Pseudonotictis	extinct	Sparassodonta	Hathliacynidae	AR	Santa Cruz	Monte Observación	Santa Cruz	Santacrucian	16.3	17.8	46	1.17	Marshall, L.G. 1981. Review of the Hathlyacyninae, an extinct subfamily of South American ‘Dog-like’ Marsupials. Fieldiana Geology 7: 1–120.
Sipalocyon	extinct	Sparassodonta	Hathliacynidae	AR	Santa Cruz	Monte Observación	Santa Cruz	Santacrucian	16.3	17.8	46	2.11	Marshall, L.G. 1981. Review of the Hathlyacyninae, an extinct subfamily of South American ‘Dog-like’ Marsupials. Fieldiana Geology 7: 1–120.
Arctodictis	extinct	Sparassodonta	Borhyaenidae	AR	Santa Cruz	Monte Tigre - Cañadón Totoras	Santa Cruz (Ea La Costa mb)	Santacrucian	16.88	17.41	47	43.87	Forasiepi, A., Goin, F.J. and Tauber, A.A. 2004. Las especies de Arctodictis Mercerat, 1891 (Methateria,Borhyaenidae), grandes Carnívoros del Mioceno de América del Sur. Revista Española de Paleontología 19: 1–22.
Borhyaena	extinct	Sparassodonta	Borhyaenidae	AR	Santa Cruz	Monte Tigre - Cañadón Totoras	Santa Cruz	Santacrucian	16.88	17.41	47	36.4	Marshall, L.G. 1978. Evolution of the Borhyaenidae, extinct south american predaceous marsupials. University of California Publications in Geological Science 17: 1–89.
Australohyaena	extinct	Sparassodonta	Borhyaenidae	AR	Santa Cruz	Pico Truncado	Sarmiento	Deseadan	23	30	48	67	Patterson, B. and Marshall, L.G. 1978. The Deseadan, Early Oligocene, Marsupialia of South America. Fieldiana Geology 41: 37–100.
Arctodictis	extinct	Sparassodonta	Borhyaenidae	AR	Santa Cruz	Puesto Estancia La Costa	Santa Cruz	Santacrucian	17.41	17.7	49	43.87	Marshall, L.G. 1978. Evolution of the Borhyaenidae, extinct south american predaceous marsupials. University of California Publications in Geological Science 17: 1–89.
Borhyaena	extinct	Sparassodonta	Borhyaenidae	AR	Santa Cruz	Puesto Estancia La Costa	Santa Cruz	Santacrucian	17.41	17.7	49	36.4	Prevosti, F.J., Forasiepi, A.M., Ercoli, M.D. and Turazzini, G.F. 2012. Paleoecology of the mammalian carnivores (Metatheria, Sparassodonta) of the Santa Cruz Formation (late Early Miocene). In: Vizcaino, S.F., R.F. Kay and M.S. Bargo (Eds.) , Early Miocene paleobiology in Patagonia, Cambridge University Press, Cambridge, pp. 173–193.
Cladosictis	extinct	Sparassodonta	Hathliacynidae	AR	Santa Cruz	Puesto Estancia La Costa	Santa Cruz	Santacrucian	17.41	17.7	49	6.6	Marshall, L.G. 1981. Review of the Hathlyacyninae, an extinct subfamily of South American ‘Dog-like’ Marsupials. Fieldiana Geology 7: 1–120.
Lycopsis	extinct	Sparassodonta	Borhyaenoidea_basal	AR	Santa Cruz	Puesto Estancia La Costa	Santa Cruz	Santacrucian	17.41	17.7	49	25.96	Prevosti, F.J., Forasiepi, A.M., Ercoli, M.D. and Turazzini, G.F. 2012. Paleoecology of the mammalian carnivores (Metatheria, Sparassodonta) of the Santa Cruz Formation (late Early Miocene). In: Vizcaino, S.F., R.F. Kay and M.S. Bargo (Eds.) , Early Miocene paleobiology in Patagonia, Cambridge University Press, Cambridge, pp. 173–193.
Perathereutes	extinct	Sparassodonta	Hathliacynidae	AR	Santa Cruz	Puesto Estancia La Costa	Santa Cruz	Santacrucian	17.41	17.7	49	1.75	Prevosti, F.J., Forasiepi, A.M., Ercoli, M.D. and Turazzini, G.F. 2012. Paleoecology of the mammalian carnivores (Metatheria, Sparassodonta) of the Santa Cruz Formation (late Early Miocene). In: Vizcaino, S.F., R.F. Kay and M.S. Bargo (Eds.) , Early Miocene paleobiology in Patagonia, Cambridge University Press, Cambridge, pp. 173–193.
Prothylacynus	extinct	Sparassodonta	Borhyaenoidea_basal	AR	Santa Cruz	Puesto Estancia La Costa	Santa Cruz	Santacrucian	17.41	17.7	49	31.8	Prevosti, F.J., Forasiepi, A.M., Ercoli, M.D. and Turazzini, G.F. 2012. Paleoecology of the mammalian carnivores (Metatheria, Sparassodonta) of the Santa Cruz Formation (late Early Miocene). In: Vizcaino, S.F., R.F. Kay and M.S. Bargo (Eds.) , Early Miocene paleobiology in Patagonia, Cambridge University Press, Cambridge, pp. 173–193.
Sipalocyon	extinct	Sparassodonta	Hathliacynidae	AR	Santa Cruz	Puesto Estancia La Costa	Santa Cruz	Santacrucian	17.41	17.7	49	2.11	Prevosti, F.J., Forasiepi, A.M., Ercoli, M.D. and Turazzini, G.F. 2012. Paleoecology of the mammalian carnivores (Metatheria, Sparassodonta) of the Santa Cruz Formation (late Early Miocene). In: Vizcaino, S.F., R.F. Kay and M.S. Bargo (Eds.) , Early Miocene paleobiology in Patagonia, Cambridge University Press, Cambridge, pp. 173–193.
Cladosictis	extinct	Sparassodonta	Hathliacynidae	AR	Santa Cruz	Rincón del Buque	Santa Cruz	Santacrucian	16	18	50	6.6	Marshall, L.G. 1981. Review of the Hathlyacyninae, an extinct subfamily of South American ‘Dog-like’ Marsupials. Fieldiana Geology 7: 1–120.
Borhyaena	extinct	Sparassodonta	Borhyaenidae	AR	Santa Cruz	Segundas Barrancas Blancas (Ea. Cordón Alto)	Santa Cruz	Santacrucian	15.63	16.32	51	36.4	Chornogubsky, L., Abello, M. and Barmak, G. 2020. The Metatheria from the río Santa Cruz (Santa Cruz formation, early-middle Miocene, Argentina): history and new records. Publicación Electrónica de La Asociación Paleontológica Argentina 19: 62–84.
Cladosictis	extinct	Sparassodonta	Hathliacynidae	AR	Santa Cruz	Segundas Barrancas Blancas (Ea. Cordón Alto)	Santa Cruz	Santacrucian	15.63	16.32	51	6.6	Chornogubsky, L., Abello, M. and Barmak, G. 2020. The Metatheria from the río Santa Cruz (Santa Cruz formation, early-middle Miocene, Argentina): history and new records. Publicación Electrónica de La Asociación Paleontológica Argentina 19: 62–84.
Perathereutes	extinct	Sparassodonta	Hathliacynidae	AR	Santa Cruz	Segundas Barrancas Blancas (Ea. Cordón Alto)	Santa Cruz	Santacrucian	15.63	16.32	51	1.75	Chornogubsky, L., Abello, M. and Barmak, G. 2020. The Metatheria from the río Santa Cruz (Santa Cruz formation, early-middle Miocene, Argentina): history and new records. Publicación Electrónica de La Asociación Paleontológica Argentina 19: 62–84.
Sipalocyon	extinct	Sparassodonta	Hathliacynidae	AR	Santa Cruz	Segundas Barrancas Blancas (Ea. Cordón Alto)	Santa Cruz	Santacrucian	15.63	16.32	51	2.11	Chornogubsky, L., Abello, M. and Barmak, G. 2020. The Metatheria from the río Santa Cruz (Santa Cruz formation, early-middle Miocene, Argentina): history and new records. Publicación Electrónica de La Asociación Paleontológica Argentina 19: 62–84.
Sipalocyon	extinct	Sparassodonta	Hathliacynidae	AR	Santa Cruz	Segundas Barrancas Blancas (Ea. El Tordillo)	Santa Cruz	Santacrucian	15.63	16.32	52	2.11	Chornogubsky, L., Abello, M. and Barmak, G. 2020. The Metatheria from the río Santa Cruz (Santa Cruz formation, early-middle Miocene, Argentina): history and new records. Publicación Electrónica de La Asociación Paleontológica Argentina 19: 62–84.
Acrocyon	extinct	Sparassodonta	Borhyaenidae	AR	Santa Cruz	Shehuén	Santa Cruz	Santacrucian	16.71	19.58	53	22.48	Marshall, L.G. 1978. Evolution of the Borhyaenidae, extinct south american predaceous marsupials. University of California Publications in Geological Science 17: 1–89.
Acyon	extinct	Sparassodonta	Hathliacynidae	AR	Santa Cruz	Shehuén	Santa Cruz	Santacrucian	16.71	19.58	53	6.51	Marshall, L.G. 1981. Review of the Hathlyacyninae, an extinct subfamily of South American ‘Dog-like’ Marsupials. Fieldiana Geology 7: 1–120.
Cladosictis	extinct	Sparassodonta	Hathliacynidae	AR	Santa Cruz	Shehuén	Santa Cruz	Santacrucian	16.71	19.58	53	6.6	Marshall, L.G. 1981. Review of the Hathlyacyninae, an extinct subfamily of South American ‘Dog-like’ Marsupials. Fieldiana Geology 7: 1–120.
Sipalocyon	extinct	Sparassodonta	Hathliacynidae	AR	Santa Cruz	Shehuén	Santa Cruz	Santacrucian	16.71	19.58	53	2.11	Marshall, L.G. 1981. Review of the Hathlyacyninae, an extinct subfamily of South American ‘Dog-like’ Marsupials. Fieldiana Geology 7: 1–120.
Borhyaena	extinct	Sparassodonta	Borhyaenidae	AR	Santa Cruz	Yegua Quemada	Santa Cruz	Santacrucian	16	18	54	36.4	Marshall, L.G. 1978. Evolution of the Borhyaenidae, extinct south american predaceous marsupials. University of California Publications in Geological Science 17: 1–89.
Sipalocyon	extinct	Sparassodonta	Hathliacynidae	AR	Santa Cruz	Yegua Quemada	Santa Cruz	Santacrucian	16	18	54	2.11	Marshall, L.G. 1981. Review of the Hathlyacyninae, an extinct subfamily of South American ‘Dog-like’ Marsupials. Fieldiana Geology 7: 1–120.
Argyrolestes	extinct	Sparassodonta	Sparassodonta_ND	AR		Patagonia		Casamayoran	39.5	45	55	4.95	Marshall, L.G. 1978. Evolution of the Borhyaenidae, extinct south american predaceous marsupials. University of California Publications in Geological Science 17: 1–89.
Allqokirus	extinct	Sparassodonta	Mayulestidae	BO	Cochabamba	Tiupampa	Santa Lucía	Tiupampan	64.866	65.075	56	0.34	Marshall y de Muizon 1988, de Muizon et al 2018
Mayulestes	extinct	Sparassodonta	Mayulestidae	BO	Cochabamba	Tiupampa	Santa Lucía	Tiupampan	64.866	65.075	56	0.26	de Muizon 1994, 1998
Borhyaenidium	extinct	Sparassodonta	Hathliacynidae	BO	La Paz	Achiri	Mauri (IV)	Late Miocene	8	10.35	57	1.16	Villarroel y Marshall 1983
Fredszalaya	extinct	Sparassodonta	Borhyaenidae	BO	La Paz	Salla		Deseadan	25.65	29.4	58	31.8	Shockey y Anaya 2008
Notogale	extinct	Sparassodonta	Hathliacynidae	BO	La Paz	Salla		Deseadan	25.65	29.4	58	3.06	Patterson y Marshall 1978, Marshall 1981
Paraborhyaena	extinct	Sparassodonta	Proborhyaenidae	BO	La Paz	Salla		Deseadan	25.65	29.4	58	31.5	Hoffstetter y Petter 1983, de Muizon 1999
Pharsophorus	extinct	Sparassodonta	Borhyaenoidea_basal	BO	La Paz	Salla		Deseadan	25.65	29.4	58	27	Patterson y Marshall 1978
Sallacyon	extinct	Sparassodonta	Hathliacynidae	BO	La Paz	Salla		Deseadan	25.65	29.4	58	2.06	Villarroel y Marshall 1982, Hoffstetter y Petter 1983, Petter y Hoffstetter 1983, Marshall 1984, de Muizon 1999
Acyon	extinct	Sparassodonta	Hathliacynidae	BO	Tarija	Quebrada Honda		Laventan	12.4	13.1	59	15	Engelman et al 2015
Australogale	extinct	Sparassodonta		BO	Tarija	Quebrada Honda		Laventan	12.4	13.1	59	0.84	Engelman et al 2018
Acyon	extinct	Sparassodonta	Hathliacynidae	BO	Tarija	Quebrada Honda, Río Rosario		Laventan	12.4	13.1	60	15	Forasiepi et al 2006, tesis Sergio
Patene	extinct	Sparassodonta	Sparassodonta_basal	BR	Rio de Janeiro	Itaboraí	Itaboraí	Itaboraian	50	53	61	1.35	Marshall, L.G. 1981. Review of the Hathlyacyninae, an extinct subfamily of South American ‘Dog-like’ Marsupials. Fieldiana Geology 7: 1–120.
Sipalocyon	extinct	Sparassodonta	Hathliacynidae	CL	Aysén	Alto Río Cisnes (loc 13)	Río Frías	Friasian	15.5	16.3	62	2.11	Marshall, L.G. 1990. Fossil marsupialia from the type Friasian Land Mammal Age (Miocene), Alto Río Cisnes, Aisen, Chile. Revista Geológica de Chile 17: 19–55.
Borhyaena	extinct	Sparassodonta	Borhyaenidae	CL	Aysén	Alto Río Cisnes (loc 3)	Río Frías	Friasian	15.5	16.3	63	36.4	Marshall, L.G. 1990. Fossil marsupialia from the type Friasian Land Mammal Age (Miocene), Alto Río Cisnes, Aisen, Chile. Revista Geológica de Chile 17: 19–55.
Cladosictis	extinct	Sparassodonta	Hathliacynidae	CL	Aysén	Alto Río Cisnes (loc 8)	Río Frías	Friasian	15.5	16.3	64	6.6	Marshall, L.G. 1990. Fossil marsupialia from the type Friasian Land Mammal Age (Miocene), Alto Río Cisnes, Aisen, Chile. Revista Geológica de Chile 17: 19–55.
Prothylacynus	extinct	Sparassodonta	Borhyaenoidea_basal	CL	Aysén	Alto Río Cisnes (loc 8)	Río Frías	Friasian	15.5	16.3	64	31.8	Marshall, L.G. 1990. Fossil marsupialia from the type Friasian Land Mammal Age (Miocene), Alto Río Cisnes, Aisen, Chile. Revista Geológica de Chile 17: 19–55.
Eomakhaira	extinct	Sparassodonta	Thylacosmilidae	CL	O'Higgins	Cachapoal	Abanico	Tinguirirican	31.3	33.6	65	9.75	Engelman, R.K., Flynn, J.J., Wyss, A.R. and Croft, D.A. 2020. Eomakhaira molossus, a new saber-toothed Sparassodont (Metatheria: Thylacosmilinae) from the Early Oligocene (?Tinguirirican) Cachapoal Locality, Andean Main Range, Chile. American Museum Novitates 3957: 1–76.
Chlorocyon	extinct	Sparassodonta	Borhyaenoidea_basal	CL	O'Higgins	Estero Los Helados	Abanico	Mustersan	35.5	37.4	66	5.9	Engelman, R.K., Flynn, J.J., Gans, P., Wyss, A.R. and Croft, D.A. 2018. Chlorocyon phantasma, a Late Eocene Borhyaenoid (Mammalia: Metatheria: Sparassodonta) from the Los Helados Locality, Andean Main Range, Central Chile. American Museum Novitates 3918: 1–22.
Hondadelphys	extinct	Sparassodonta	Hondadelphidae	CO	Huila	La Venta (Duke Locality 113)	La Victoria	Laventan	13.34	13.78	67	3.7	Goin, F.J. 1997. New clues for understanding Neogene Marsupial radiations. In: Kay, S.I.P.F., R.H. Madden, R.L. Cifelli and J. Flynn (Eds.) , A history of the Neotropical Fauna. Vertebrate paleobiology of the Miocene in Colombia, Smithsonian Institution Press, Washington D. C., pp. 187–206.
Lycopsis	extinct	Sparassodonta	Borhyaenoidea_basal	CO	Huila	La Venta (Duke Locality 113)	La Victoria	Laventan	13.34	13.78	67	29.77	Goin, F.J. 1997. New clues for understanding Neogene Marsupial radiations. In: Kay, S.I.P.F., R.H. Madden, R.L. Cifelli and J. Flynn (Eds.) , A history of the Neotropical Fauna. Vertebrate paleobiology of the Miocene in Colombia, Smithsonian Institution Press, Washington D. C., pp. 187–206.
Dukecynus	extinct	Sparassodonta	Borhyaenoidea_basal	CO	Huila	La Venta (Duke Locality 140)	Villavieja (Cerro Colorado Mb)	Laventan	10.13	12.21	68	48.53	Goin, F.J. 1997. New clues for understanding Neogene Marsupial radiations. In: Kay, S.I.P.F., R.H. Madden, R.L. Cifelli and J. Flynn (Eds.) , A history of the Neotropical Fauna. Vertebrate paleobiology of the Miocene in Colombia, Smithsonian Institution Press, Washington D. C., pp. 187–206.
Hondadelphys	extinct	Sparassodonta	Hondadelphidae	CO	Huila	La Venta (Duke Locality 22)	Villavieja (Baraya Mb)	Laventan	12.21	12.49	69	3.7	Goin, F.J. 1997. New clues for understanding Neogene Marsupial radiations. In: Kay, S.I.P.F., R.H. Madden, R.L. Cifelli and J. Flynn (Eds.) , A history of the Neotropical Fauna. Vertebrate paleobiology of the Miocene in Colombia, Smithsonian Institution Press, Washington D. C., pp. 187–206.
Anachlysictis	extinct	Sparassodonta	Thylacosmilidae	CO	Huila	La Venta (Duke locality 75)	La Victoria	Laventan	12.49	13.34	70	17	Goin, F.J. 1997. New clues for understanding Neogene Marsupial radiations. In: Kay, S.I.P.F., R.H. Madden, R.L. Cifelli and J. Flynn (Eds.) , A history of the Neotropical Fauna. Vertebrate paleobiology of the Miocene in Colombia, Smithsonian Institution Press, Washington D. C., pp. 187–206.
Hondadelphys	extinct	Sparassodonta	Hondadelphidae	CO	Huila	La Venta (V-4517)	Villavieja (Baraya Mb)	Laventan	12.21	12.49	71	3.7	Marshall, L.G. 1976. New didelphine marsupials from the La Venta fauna (Miocene) of Colombia, South America. Journal of Paleontology 50: 402–418.
Hondadelphys	extinct	Sparassodonta	Hondadelphidae	CO	Huila	La Venta (V-4519)	Villavieja (Baraya Mb)	Laventan	12.21	12.49	72	3.7	Marshall, L.G. 1976. New didelphine marsupials from the La Venta fauna (Miocene) of Colombia, South America. Journal of Paleontology 50: 402–418.
Dukecynus	extinct	Sparassodonta	Borhyaenoidea_basal	CO	Huila	La Venta (V-4521)	Villavieja (Baraya Mb)	Laventan	12.21	12.49	73	48.53	Marshall, L.G. 1978. Evolution of the Borhyaenidae, extinct south american predaceous marsupials. University of California Publications in Geological Science 17: 1–89.
Hondadelphys	extinct	Sparassodonta	Hondadelphidae	CO	Huila	La Venta (V-4521)	Villavieja (Baraya Mb)	Laventan	12.21	12.49	73	3.7	Marshall, L.G. 1976. New didelphine marsupials from the La Venta fauna (Miocene) of Colombia, South America. Journal of Paleontology 50: 402–418.
Lycopsis	extinct	Sparassodonta	Borhyaenoidea_basal	CO	Huila	La Venta (V-4521)	Villavieja (Baraya Mb)	Laventan	12.21	12.49	73	29.77	Marshall, L.G. 1979. Review of the Prothylacyninae, an extinct subfamily of South American ‘Dog-like’ Marsupials. Fieldiana Geology 3: 1–50.
Hondadelphys	extinct	Sparassodonta	Hondadelphidae	CO	Huila	La Venta (V-4528)	Villavieja (Cerro Colorado Mb)	Laventan	10.13	12.21	74	3.7	Marshall, L.G. 1976. New didelphine marsupials from the La Venta fauna (Miocene) of Colombia, South America. Journal of Paleontology 50: 402–418.
Lycopsis	extinct	Sparassodonta	Borhyaenoidea_basal	CO	La Guajira	Makaraipao	Castilletes (Sec 170514)	Colloncuran	15.14	15.43	75	22	Suarez, C., Forasiepi, A.M., Goin, F.J. and Jaramillo, C. 2016. Insights into the Neotropics prior to the Great American Biotic Interchange: new evidence of mammalian predators from the Miocene of Northern Colombia. Journal of Vertebrate Paleontology 36: e1029581.
Patene	extinct	Sparassodonta	Sparassodonta_basal	PE	Ucayali	Santa Rosa	Yahuarango	Late Eocene	33.9	37.8	76	1	Goin, F.J. and Candela, A.M. 2004. New Paleogene Marsupials from the Amazon Basin of Eastern Perú. Science Series 40: 15–60.
Proborhyaena	extinct	Sparassodonta	Proborhyaenidae	UY	Canelones	Paso del cuello	Fray Bentos	Deseadan	23	30	77	200	Mones, A. and Ubilla, M. 1978. La edad Deseadense (Oligoceno Inferior) de la Formación Fray Bentos y su contenido paleontológico, con especial referencia a la presencia de Proborhyaena cf. gigantea Ameghino (Marsupialia, Borhyaenidae) en el Uruguay. Nota preliminar. Comunicaciones Paleontológicas Del Museo de Historia Natural de Montevideo 7: 151–158.
Thylacosmilus	extinct	Sparassodonta	Thylacosmilidae	UY	San José	Arazatí	Camacho	Late Miocene	9	11.15	78	117.4	Mones, A. and Rinderknecht, A. 2004. Primer registro de Thylacosmilidae en el Uruguay (Mammalia: Marsupialia: Sparassodonta). Comunicaciones Paleontologicas Del Museo de Historia Natural y Antropologia 34: 193–200.
Patene	extinct	Sparassodonta	Sparassodonta_basal	AR	Salta	Los Cardones National Park	Quebrada de los Colorados	Casamayoran	40.6	46.2	79	1	Rangel, C., Carneiro, L., Paglarelli Bergqvist, L., Olivera, É., Goin, F. and Babot, M. 2019. Diversity, affinities and adaptations of the basal sparassodont Patene Simpson, 1935 (Mammalia, Metatheria). Ameghiniana 56: 263–289.
Patene	extinct	Sparassodonta	Sparassodonta_basal	AR	Salta	Tonco Valley	Quebrada de los Colorados	Casamayoran	40.6	46.2	80	1	Rangel, C., Carneiro, L., Paglarelli Bergqvist, L., Olivera, É., Goin, F. and Babot, M. 2019. Diversity, affinities and adaptations of the basal sparassodont Patene Simpson, 1935 (Mammalia, Metatheria). Ameghiniana 56: 263–289.
Callistoe	extinct	Sparassodonta	Proborhyaenidae	AR	Catamarca	Antofagasta de la Sierra	Geste (middle)	Mustersan	36.5	39	81		M. J. Babot, G. W. Rougier, and D. García-Lopez, B. M. Davis. 2020. New Small Bunodont Metatherian from the Late Eocene of the Argentinean Puna. Journal of Mammalian Evolution 27:373-384
Cladosictis	extinct	Sparassodonta	Hathliacynidae	AR	Neuquén	Sierra del Portezuelo Norte	Cerro Bandera	Colhuehuapian	20.1	21	82		A. Kramarz, A. Garrido, and A. Forasiepi, M. Bond, C. Tambussi. 2005. Estratigrafía y vertebrados (Aves y Mammalia) de la Formación Cerro Bandera, Mioceno Temprano de la Provincia del Neuquén, Argentina. Revista Geológica de Chile 32(2):273-291
Sipalocyon	extinct	Sparassodonta	Hathliacynidae	AR	Neuquén	Sierra del Portezuelo Norte	Cerro Bandera	Colhuehuapian	20.1	21	82		A. Kramarz, A. Garrido, and A. Forasiepi, M. Bond, C. Tambussi. 2005. Estratigrafía y vertebrados (Aves y Mammalia) de la Formación Cerro Bandera, Mioceno Temprano de la Provincia del Neuquén, Argentina. Revista Geológica de Chile 32(2):273-291
Cladosictis	extinct	Sparassodonta	Hathliacynidae	CL	Aysén	Pampa Castillo	Galera	Santacrucian	16	18	83		J. J. Flynn, M. J. Novacek, and H. E. Dodson, D. Frassinetti, M. C. McKenna, M. A. Norell, K. E. Sears, C. C. Swisher III, A. R. Wyss. 2002. A new fossil mammal assemblage from the southern Chilean Andes: implications for geology, geochronology, and tectonics. Journal of South American Earth Sciences 15(3):285-302
Nemolestes	extinct	Sparassodonta	Sparassodonta_basal	BR	Paraná	Curitiba	Guabirotuba	Casamayoran	39.5	45	84		F. A. Sedor, E. V. Oliveira, and D. D. Silva, L. A. Fernandes, R. F. Cunha, A. M. Ribeiro, E. V. Dias. 2017. A New South American Paleogene Land Mammal Fauna, Guabirotuba Formation (Southern Brazil). Journal of Mammalian Evolution 24:39-55
Prothylacynus	extinct	Sparassodonta	Borhyaenoidea_basal	AR	Río Negro	Pilcaniyeu viejo	Collón Curá	Colloncuran	12.75	14.6	85		Marshall, L.G. 1990. Fossil marsupialia from the type Friasian Land Mammal Age (Miocene), Alto Río Cisnes, Aisen, Chile. Revista Geológica de Chile 17: 19–55.
Sipalocyon	extinct	Sparassodonta	Hathliacynidae	PE	Madre de Dios	MD-67		Middle Miocene	14.7	19.5	86		Antoine, P., Roddaz, M., Brichau, S., Tejada-Lara, J., Salas-Gismondi, R., Altamirano, A., Louterbach, M., Lambs, L., Otto, T., Brusset, S., 2013. Middle Miocene vertebrates from the Amazonian Madre de Dios Subandean Zone, Perú. J. South Am. Earth Sci. 42, 91–102. https://doi.org/10.1016/j.jsames.2012.07.008
Sipalocyon	extinct	Sparassodonta	Hathliacynidae	CL	Biobio	Laguna del Laja (Trapa Trapa East)	Cura-Mallín	Burdigalian - Langhian	14.5	19.8	87		J. J. Flynn, R. Charrier, and D. A. Croft, PB Gans, T. M. Herriott, J. A. Wertheim, A. R. Wyss. 2008. Chronologic implications of new Miocene mammals from the Cura-Mallín and Trapa Trapa formations, Laguna del Laja area, south Central Chile. Journal of South American Earth Sciences 26:412-426

## Sheet: Carnivora
Taxon_name	Status	Order	Family	Co	State	Locality	Formation (mb)	Age	MinAge	MaxAge	Site	Reference
Cyonasua_argentina	extinct	Carnivora	Procyonidae	AR	Entre Ríos	Barrancas del Río Paraná	Ituzaingó	Chasicoan–Huayquerian	4.7	9.47	104	Kraglievich, J.L. and Olazabal, A.G. de 1959. Los prociónidos extinguidos del género Chapalmalania Ameghino. Revista Del Museo Argentino de Ciencias Naturales ‘Bernardino Rivadavia’, Ciencias Zoológicas 6: 1–59.
Cyonasua_groeberi	extinct	Carnivora	Procyonidae	AR	Córdoba	La Playa	La Playa	Huayquerian - Chapadmalalan	2.9	8.7	100	Kraglievich, J.L. and Olazabal, A.G. de 1959. Los prociónidos extinguidos del género Chapalmalania Ameghino. Revista Del Museo Argentino de Ciencias Naturales ‘Bernardino Rivadavia’, Ciencias Zoológicas 6: 1–59.
Cyonasua_pascuali	extinct	Carnivora	Procyonidae	BO	Santa Cruz	La Angostura	Tariquia	Middle - Late Miocene	6	7.5	120	Soibelzon, L.H., De los Reyes, M., Tarquini, J., Tineo, D.E., Poiré, D.G., González, G. and Vergani, G.D. 2020. First record of a fossil procyonid (Cyonasua cf. C. pascuali), Mammalia, Procyonidae) in Bolivia, Tariquía Fm., Late Miocene. Journal of South American Earth Sciences 99: 102492.
Cyonasua_brevirostris	extinct	Carnivora	Procyonidae	AR	Catamarca	Entre Ríos (Chiquimil)	Andalhuala (level 18 or 19)	Huayquerian	5.64	7.14	90	Esteban, G., Nasif, N.L. and Georgieff, S.M. 2014. Cronobioestratigrafía del Mioceno tardío – Plioceno temprano, Puerta de Corral Quemado y Villavil, provincia de Catamarca, Argentina. Acta Geológica Lilloana 26: 165–192.
Cyonasua_brevirostris	extinct	Carnivora	Procyonidae	AR	Catamarca	Puerta de Corral Quemado	Andalhuala (level 16 or 17)	Huayquerian	5.64	7.14	91	Esteban, G., Nasif, N.L. and Georgieff, S.M. 2014. Cronobioestratigrafía del Mioceno tardío – Plioceno temprano, Puerta de Corral Quemado y Villavil, provincia de Catamarca, Argentina. Acta Geológica Lilloana 26: 165–192.
Cyonasua_pascuali	extinct	Carnivora	Procyonidae	AR	Mendoza	Huayquerías del Este	Huayquerias	Huayquerian	5.8	7	111	Linares, O.J. 1981. Tres nuevos carnivoros procionidos fósiles del Mioceno de Norte y Sudamerica. Ameghiniana 18: 113–122.
Chapadmalania_altaefrontis	extinct	Carnivora	Procyonidae	AR	Mendoza	Huayquerías de San Carlos	Tunuyán	Pliocene	3.3	5.3	110	Kraglievich, J.L. and Olazabal, A.G. de 1959. Los prociónidos extinguidos del género Chapalmalania Ameghino. Revista Del Museo Argentino de Ciencias Naturales ‘Bernardino Rivadavia’, Ciencias Zoológicas 6: 1–59.
Cyonasua_clausa	extinct	Carnivora	Procyonidae	AR	Buenos Aires	Monte Hermoso	Monte Hermoso	Montehermosan	3.7	4.7	57	Kraglievich, J.L. and Olazabal, A.G. de 1959. Los prociónidos extinguidos del género Chapalmalania Ameghino. Revista Del Museo Argentino de Ciencias Naturales ‘Bernardino Rivadavia’, Ciencias Zoológicas 6: 1–59.
Puma_concolor	extant	Carnivora	Felidae	AR	Córdoba	Los Reartes Valley	Brochero	Montehermosan - Chapadmalalan	2.9	4.7	101	Cruz, L.E., Fernicola, J.C. and Carignano, C.A. 2018. New vertebrates of the Brochero Formation (Córdoba, Argentina): a review of the Pliocene of Central Argentina. Journal of Mammalian Evolution 25: 315–326.
Chapadmalania_ortogonatha	extinct	Carnivora	Procyonidae	AR	Buenos Aires	Baliza Chica	Chapadmalal or Barranca de Los Lobos or Vorohué	Chapadmalalan - Vorohuean	2.7	4	4	Berman, W.D. 1994. [Los carnívoros continentales (Mammalia, Carnivora) del Cenozoico en la provincia de Buenos Aires. PhD. Thesis, Universidad Nacional de La Plata.
Chapadmalania_ortogonatha	extinct	Carnivora	Procyonidae	AR	Buenos Aires	Chapadmalal	Chapadmalal	Chapadmalalan	2.9	4	13	Kraglievich, J.L. and Olazabal, A.G. de 1959. Los prociónidos extinguidos del género Chapalmalania Ameghino. Revista Del Museo Argentino de Ciencias Naturales ‘Bernardino Rivadavia’, Ciencias Zoológicas 6: 1–59.
Conepatus_altiramus	extinct	Carnivora	Mephitidae	AR	Buenos Aires	Barranca de los Lobos	Chapadmalal (levels 3, 4 or 5)	Chapadmalalan	2.9	3.74	5	Berta, A. y Marshall, L. G. 1978. South American Carnivora. Pp. 1-48 en: Fossilium catalogus, I: Animalia (125). F. Westphal (ed.). The Hague (Dr. W. Junk), Boston/London.
Chapadmalania_ortogonatha	extinct	Carnivora	Procyonidae	AR	Buenos Aires	Chapadmalal	Chapadmalal (level 8)	Chapadmalalan	3.04	3.74	14	Berman, W.D. 1994. [Los carnívoros continentales (Mammalia, Carnivora) del Cenozoico en la provincia de Buenos Aires. PhD. Thesis, Universidad Nacional de La Plata.
Cyonasua_lutaria	extinct	Carnivora	Procyonidae	AR	Buenos Aires	Chapadmalal	Chapadmalal (level 9)	Chapadmalalan	3.04	3.74	15	Kraglievich, J.L. and Olazabal, A.G. de 1959. Los prociónidos extinguidos del género Chapalmalania Ameghino. Revista Del Museo Argentino de Ciencias Naturales ‘Bernardino Rivadavia’, Ciencias Zoológicas 6: 1–59.
Cyonasua_lutaria	extinct	Carnivora	Procyonidae	AR	Buenos Aires	Chapadmalal	Chapadmalal (levels 6 or 7)	Chapadmalalan	3.04	3.74	16	Kraglievich, J.L. and Olazabal, A.G. de 1959. Los prociónidos extinguidos del género Chapalmalania Ameghino. Revista Del Museo Argentino de Ciencias Naturales ‘Bernardino Rivadavia’, Ciencias Zoológicas 6: 1–59.
Cyonasua_lutaria	extinct	Carnivora	Procyonidae	AR	Buenos Aires	Miramar (A° Las Brusquitas)	Chapadmalal (level 9)	Chapadmalalan	3.04	3.74	52	Cenizo, M., Soibelzon, E. and Magnussen Saffer, M. 2016. Mammalian predator-prey relationships and reoccupation of burrows in the Pliocene of the Pampean Region (Argentina): new ichnological and taphonomic evidence. Historical Biology 28: 1026–1040.
Galictis_sorgentinii	extinct	Carnivora	Mustelidae	AR	Buenos Aires	Chapadmalal (A° Lobería)	Vorohué	Vorohuean	2.7	2.9	17	Berman, W.D. 1994. [Los carnívoros continentales (Mammalia, Carnivora) del Cenozoico en la provincia de Buenos Aires. PhD. Thesis, Universidad Nacional de La Plata.
Lycalopex_cultridens	extinct	Carnivora	Canidae	AR	Buenos Aires	Miramar (Cañada Chapar)	Vorohué	Vorohuean	2.7	2.9	53	Berman, W.D. 1994. [Los carnívoros continentales (Mammalia, Carnivora) del Cenozoico en la provincia de Buenos Aires. PhD. Thesis, Universidad Nacional de La Plata.
Chapadmalania_ortogonatha	extinct	Carnivora	Procyonidae	AR	Buenos Aires	Miramar (El Marquesado)	Vorohué	Vorohuean	2.7	2.9	54	Berman, W.D. 1994. [Los carnívoros continentales (Mammalia, Carnivora) del Cenozoico en la provincia de Buenos Aires. PhD. Thesis, Universidad Nacional de La Plata.
Galictis_sanandresensis	extinct	Carnivora	Mustelidae	AR	Buenos Aires	Chapadmalal (Punta San Andrés)	San Andres	Sanandresian	1.78	2.7	18	Berman, W.D. 1994. [Los carnívoros continentales (Mammalia, Carnivora) del Cenozoico en la provincia de Buenos Aires. PhD. Thesis, Universidad Nacional de La Plata.
Lycalopex_gymnocercus	extant	Carnivora	Canidae	AR	Buenos Aires	Chapadmalal (Punta San Andrés)	San Andres	Sanandresian	1.78	2.7	18	Soibelzon, L.H., Cenizo, M.M., Prevosti, F.J., Soibelzon, E. and Tartarini, V.B. 2007. Dos nuevos registros de Dusicyon Hamilton-Smith, 1839 (Canidae, Mammalia) en el Plioceno y Pleistoceno de la región pampeana (Argentina). Aspectos sistemáticos, tafonomicos y bioestratigraficos. V Congreso Uruguayo de Geología 15.
Smilodon_populator	extinct	Carnivora	Felidae	AR	Buenos Aires	Mar del Plata (Barrancas al norte)	San Andres	Sanandresian	1.78	2.7	37	Berman, W.D. 1994. [Los carnívoros continentales (Mammalia, Carnivora) del Cenozoico en la provincia de Buenos Aires. PhD. Thesis, Universidad Nacional de La Plata.
Stipanicicia_pettorutii	extinct	Carnivora	Mustelidae	AR	Buenos Aires	Miramar (Punta Hermengo)	San Andres	Sanandresian	1.78	2.7	55	Berman, W.D. 1994. [Los carnívoros continentales (Mammalia, Carnivora) del Cenozoico en la provincia de Buenos Aires. PhD. Thesis, Universidad Nacional de La Plata.
Lycalopex_cultridens	extinct	Carnivora	Canidae	AR	Buenos Aires	Necochea (Balneario Las Grutas)	San Andres	Sanandresian	1.78	2.7	60	Berman, W.D. 1994. [Los carnívoros continentales (Mammalia, Carnivora) del Cenozoico en la provincia de Buenos Aires. PhD. Thesis, Universidad Nacional de La Plata.
Stipanicicia_pettorutii	extinct	Carnivora	Mustelidae	AR	Buenos Aires	Necochea (Balneario Las Grutas)	San Andres	Sanandresian	1.78	2.7	60	Berman, W.D. 1994. [Los carnívoros continentales (Mammalia, Carnivora) del Cenozoico en la provincia de Buenos Aires. PhD. Thesis, Universidad Nacional de La Plata.
Dusicyon_avus	extinct	Carnivora	Canidae	AR	Córdoba	Melincué		Early - Middle Pleistocene	0.129	2.58	102	Prevosti, F.J., Ramírez, M.A., Schiaffini, M., Martin, F., Udrizar Sauthier, D.E., Carrera, M., Sillero-Zubiri, C. and Pardiñas, U.F.J. 2015. Extinctions in near time: new radiocarbon dates point to a very recent disappearance of the South American fox Dusicyon avus (Carnivora: Canidae). Biological Journal of the Linnean Society 116: 704–720.
Eira_barbara	extant	Carnivora	Mustelidae	BR	Acre	Marechal Thaumaturgo		Quaternary	0	2.58	125	Mendonça Lopes, P.R., Castro, M.C. de, Guilherme, E. and Hsiou, A.S. 2019. Anatomical review of Eira barbara (Carnivora, Mustelidae) from the Quaternary of Southwestern Brazilian Amazonia. Revista Brasileira de Paleontologia 22: 217–224.
Protocyon_troglodytes	extinct	Carnivora	Canidae	AR	Buenos Aires	Camet Norte		Ensenadan	0.4	1.78	7	Prevosti, F.J. 2006. [Grandes cánidos (Carnivora, Canidae) del Cuaternario de la República Argentina: sistemática, filogenia, bioestratigrafía y paleoecología. PhD. Thesis, Universidad Nacional de La Plata.
Smilodon_populator	extinct	Carnivora	Felidae	AR	Buenos Aires	Camet Norte		Ensenadan	0.4	1.78	7	Lista de los carnívoros fósiles depositados en el Museo de Ciencias Naturales de Santa Clara del Mar
Arctotherium_angustidens	extinct	Carnivora	Ursidae	AR	Buenos Aires	Campana		Ensenadan	0.4	1.78	10	Soibelzon, L.H. 2004. Revisión sistemática de los Tremarctinae (Carnivora, Ursidae) fósiles de América del Sur. Revista Del Museo Argentino de Ciencias Naturales ‘Bernardino Rivadavia’, Ciencias Zoológicas 6: 107–133.
Arctotherium_angustidens	extinct	Carnivora	Ursidae	AR	Buenos Aires	Cantera de Gorina		Ensenadan	0.4	1.78	11	Soibelzon, L.H. 2004. Revisión sistemática de los Tremarctinae (Carnivora, Ursidae) fósiles de América del Sur. Revista Del Museo Argentino de Ciencias Naturales ‘Bernardino Rivadavia’, Ciencias Zoológicas 6: 107–133.
Lycalopex_ensenadensis	extinct	Carnivora	Canidae	AR	Buenos Aires	Ensenada (Puerto La Plata)	Ensenada	Ensenadan	0.4	1.78	20	Berman, W.D. 1994. [Los carnívoros continentales (Mammalia, Carnivora) del Cenozoico en la provincia de Buenos Aires. PhD. Thesis, Universidad Nacional de La Plata.
Lycalopex_gymnocercus	extant	Carnivora	Canidae	AR	Buenos Aires	Ensenada (Puerto La Plata)	Ensenada	Ensenadan	0.4	1.78	20	Berman, W.D. 1994. [Los carnívoros continentales (Mammalia, Carnivora) del Cenozoico en la provincia de Buenos Aires. PhD. Thesis, Universidad Nacional de La Plata.
Smilodon_populator	extinct	Carnivora	Felidae	AR	Buenos Aires	Ensenada (Puerto La Plata)	Ensenada	Ensenadan	0.4	1.78	20	Berman, W.D. 1994. [Los carnívoros continentales (Mammalia, Carnivora) del Cenozoico en la provincia de Buenos Aires. PhD. Thesis, Universidad Nacional de La Plata.
Arctotherium_angustidens	extinct	Carnivora	Ursidae	AR	Buenos Aires	Ezeiza		Ensenadan	0.4	1.78	21	Soibelzon, L.H. 2004. Revisión sistemática de los Tremarctinae (Carnivora, Ursidae) fósiles de América del Sur. Revista Del Museo Argentino de Ciencias Naturales ‘Bernardino Rivadavia’, Ciencias Zoológicas 6: 107–133.
Arctotherium_angustidens	extinct	Carnivora	Ursidae	AR	Buenos Aires	Ezpeleta (A° Gutierrez)		Ensenadan	0.4	1.78	22	Soibelzon, L.H. 2004. Revisión sistemática de los Tremarctinae (Carnivora, Ursidae) fósiles de América del Sur. Revista Del Museo Argentino de Ciencias Naturales ‘Bernardino Rivadavia’, Ciencias Zoológicas 6: 107–133.
Conepatus_praecursor	extinct	Carnivora	Mephitidae	AR	Buenos Aires	La Lucila	Ensenada	Ensenadan	0.4	1.78	25	Berta, A. y Marshall, L. G. 1978. South American Carnivora. Pp. 1-48 en: Fossilium catalogus, I: Animalia (125). F. Westphal (ed.). The Hague (Dr. W. Junk), Boston/London.
Arctotherium_angustidens	extinct	Carnivora	Ursidae	AR	Buenos Aires	La Lucila		Ensenadan	0.4	1.78	25	Soibelzon, L.H. 2004. Revisión sistemática de los Tremarctinae (Carnivora, Ursidae) fósiles de América del Sur. Revista Del Museo Argentino de Ciencias Naturales ‘Bernardino Rivadavia’, Ciencias Zoológicas 6: 107–133.
Cyonasua_meranii	extinct	Carnivora	Procyonidae	AR	Buenos Aires	La Lucila		Ensenadan	0.4	1.78	25	Soibelzon, E., Gasparini, G.M., Zurita, A. and Soibelzon, L. 2008. Faunistic analisys of vertebrates from las toscas del Río de La Plata (Buenos Aires, Argentina): a palaeontological site in disappearance. Revista Del Museo Argentino de Ciencias Naturales 10: 291–308.
Panthera_onca	extant	Carnivora	Felidae	AR	Buenos Aires	La Lucila		Ensenadan	0.4	1.78	25	Berman, W.D. 1994. [Los carnívoros continentales (Mammalia, Carnivora) del Cenozoico en la provincia de Buenos Aires. PhD. Thesis, Universidad Nacional de La Plata.
Puma_concolor	extant	Carnivora	Felidae	AR	Buenos Aires	La Lucila		Ensenadan	0.4	1.78	25	Inedito (apuntes de Pancho)
Smilodon_populator	extinct	Carnivora	Felidae	AR	Buenos Aires	La Lucila		Ensenadan	0.4	1.78	25	Berta, A. y Marshall, L. G. 1978. South American Carnivora. Pp. 1-48 en: Fossilium catalogus, I: Animalia (125). F. Westphal (ed.). The Hague (Dr. W. Junk), Boston/London.
Arctotherium_angustidens	extinct	Carnivora	Ursidae	AR	Buenos Aires	La Plata		Ensenadan	0.4	1.78	26	Soibelzon, L.H. 2004. Revisión sistemática de los Tremarctinae (Carnivora, Ursidae) fósiles de América del Sur. Revista Del Museo Argentino de Ciencias Naturales ‘Bernardino Rivadavia’, Ciencias Zoológicas 6: 107–133.
Smilodon_populator	extinct	Carnivora	Felidae	AR	Buenos Aires	Laguna Monasterio		Ensenadan - Lujanian	0.007	1.78	29	Berta, A. 1985. The status of Smilodon in North and South America. Contributions in Science 370: 1–15.
Arctotherium_angustidens	extinct	Carnivora	Ursidae	AR	Buenos Aires	Lomas de Zamora		Ensenadan	0.4	1.78	31	Soibelzon, L.H. 2004. Revisión sistemática de los Tremarctinae (Carnivora, Ursidae) fósiles de América del Sur. Revista Del Museo Argentino de Ciencias Naturales ‘Bernardino Rivadavia’, Ciencias Zoológicas 6: 107–133.
Dusicyon_avus	extinct	Carnivora	Canidae	AR	Buenos Aires	Mar Chiquita		Ensenadan	0.4	1.78	33	Prevosti, F.J., Ramírez, M.A., Schiaffini, M., Martin, F., Udrizar Sauthier, D.E., Carrera, M., Sillero-Zubiri, C. and Pardiñas, U.F.J. 2015. Extinctions in near time: new radiocarbon dates point to a very recent disappearance of the South American fox Dusicyon avus (Carnivora: Canidae). Biological Journal of the Linnean Society 116: 704–720.
Leopardus_vorohuensis	extinct	Carnivora	Felidae	AR	Buenos Aires	Mar Chiquita		Ensenadan	0.4	1.78	33	Berman, W.D. 1994. [Los carnívoros continentales (Mammalia, Carnivora) del Cenozoico en la provincia de Buenos Aires. PhD. Thesis, Universidad Nacional de La Plata.
Panthera_onca	extant	Carnivora	Felidae	AR	Buenos Aires	Mar Chiquita		Ensenadan	0.4	1.78	33	Lista de los carnívoros fósiles depositados en el Museo de Ciencias Naturales de Santa Clara del Mar
Conepatus_chinga	extant	Carnivora	Mephitidae	AR	Buenos Aires	Mar del Plata		Ensenadan	0.4	1.78	34	Schiaffini, M.I. and Prevosti, F.J. 2019. Taxonomy and systematic of fossil hog-nosed skunks, genus Conepatus (Carnivora: Mephitidae) from Argentina. Journal of South American Earth Sciences 89: 140–157.
Puma_concolor	extant	Carnivora	Felidae	AR	Buenos Aires	Mar del Plata		Ensenadan	0.4	1.78	34	Berta, A. y Marshall, L. G. 1978. South American Carnivora. Pp. 1-48 en: Fossilium catalogus, I: Animalia (125). F. Westphal (ed.). The Hague (Dr. W. Junk), Boston/London.
Theriodictis_platensis	extinct	Carnivora	Canidae	AR	Buenos Aires	Mar del Plata		Ensenadan	0.4	1.78	34	Prevosti, F.J. 2006. [Grandes cánidos (Carnivora, Canidae) del Cuaternario de la República Argentina: sistemática, filogenia, bioestratigrafía y paleoecología. PhD. Thesis, Universidad Nacional de La Plata.
Smilodon_populator	extinct	Carnivora	Felidae	AR	Buenos Aires	Mar del Plata (A° Lobería)	Miramar	Ensenadan	0.78	1.78	36	Prevosti, F.J. and Pomi, L.H. 2007. Revisión sistemática y antigüedad de Smilodontidion riggii (Carnivora, Felidae, Machairodontinae). Revista Museo Argentino Ciencias Naturales, n.S. 9: 67–77.
Arctotherium_angustidens	extinct	Carnivora	Ursidae	AR	Buenos Aires	Mar del Plata (Hogar Unzue)		Ensenadan	0.4	1.78	38	Soibelzon, L.H. 2004. Revisión sistemática de los Tremarctinae (Carnivora, Ursidae) fósiles de América del Sur. Revista Del Museo Argentino de Ciencias Naturales ‘Bernardino Rivadavia’, Ciencias Zoológicas 6: 107–133.
Smilodon_populator	extinct	Carnivora	Felidae	AR	Buenos Aires	Mar del Plata (Hogar Unzue)		Ensenadan	0.4	1.78	38	Berman, W.D. 1994. [Los carnívoros continentales (Mammalia, Carnivora) del Cenozoico en la provincia de Buenos Aires. PhD. Thesis, Universidad Nacional de La Plata.
Arctotherium_angustidens	extinct	Carnivora	Ursidae	AR	Buenos Aires	Mar del Plata (Jara y Castelli)		Ensenadan	0.4	1.78	39	Soibelzon, L.H. 2004. Revisión sistemática de los Tremarctinae (Carnivora, Ursidae) fósiles de América del Sur. Revista Del Museo Argentino de Ciencias Naturales ‘Bernardino Rivadavia’, Ciencias Zoológicas 6: 107–133.
Lycalopex_gymnocercus	extant	Carnivora	Canidae	AR	Buenos Aires	Mar del Plata (Parque Camet)	Miramar	Ensenadan	0.78	1.78	40	Berman, W.D. 1994. [Los carnívoros continentales (Mammalia, Carnivora) del Cenozoico en la provincia de Buenos Aires. PhD. Thesis, Universidad Nacional de La Plata.
Puma_concolor	extant	Carnivora	Felidae	AR	Buenos Aires	Mar del Plata (Parque Camet)	Miramar	Ensenadan	0.78	1.78	40	Berman, W.D. 1994. [Los carnívoros continentales (Mammalia, Carnivora) del Cenozoico en la provincia de Buenos Aires. PhD. Thesis, Universidad Nacional de La Plata.
Arctotherium_angustidens	extinct	Carnivora	Ursidae	AR	Buenos Aires	Mar del Plata (Parque Camet)		Ensenadan	0.4	1.78	42	Soibelzon, L.H. 2004. Revisión sistemática de los Tremarctinae (Carnivora, Ursidae) fósiles de América del Sur. Revista Del Museo Argentino de Ciencias Naturales ‘Bernardino Rivadavia’, Ciencias Zoológicas 6: 107–133.
Arctotherium_angustidens	extinct	Carnivora	Ursidae	AR	Buenos Aires	Mar del Sur (La Eufemia)		Ensenadan	0.4	1.78	43	Soibelzon, L.H. 2004. Revisión sistemática de los Tremarctinae (Carnivora, Ursidae) fósiles de América del Sur. Revista Del Museo Argentino de Ciencias Naturales ‘Bernardino Rivadavia’, Ciencias Zoológicas 6: 107–133.
Arctotherium_angustidens	extinct	Carnivora	Ursidae	AR	Buenos Aires	Martinez		Ensenadan	0.4	1.78	44	Soibelzon, L.H. 2004. Revisión sistemática de los Tremarctinae (Carnivora, Ursidae) fósiles de América del Sur. Revista Del Museo Argentino de Ciencias Naturales ‘Bernardino Rivadavia’, Ciencias Zoológicas 6: 107–133.
Smilodon_populator	extinct	Carnivora	Felidae	AR	Buenos Aires	Martinez		Ensenadan	0.4	1.78	44	Berman, W.D. 1994. [Los carnívoros continentales (Mammalia, Carnivora) del Cenozoico en la provincia de Buenos Aires. PhD. Thesis, Universidad Nacional de La Plata.
Arctotherium_angustidens	extinct	Carnivora	Ursidae	AR	Buenos Aires	Miramar		Ensenadan	0.4	1.78	50	Soibelzon, L.H. 2004. Revisión sistemática de los Tremarctinae (Carnivora, Ursidae) fósiles de América del Sur. Revista Del Museo Argentino de Ciencias Naturales ‘Bernardino Rivadavia’, Ciencias Zoológicas 6: 107–133.
Canis_gezi	extinct	Carnivora	Canidae	AR	Buenos Aires	Miramar		Ensenadan	0.4	1.78	50	Prevosti, F.J. 2006. [Grandes cánidos (Carnivora, Canidae) del Cuaternario de la República Argentina: sistemática, filogenia, bioestratigrafía y paleoecología. PhD. Thesis, Universidad Nacional de La Plata.
Arctotherium_angustidens	extinct	Carnivora	Ursidae	AR	Buenos Aires	Miramar (Punta Hermengo)		Ensenadan	0.4	1.78	56	Soibelzon, L.H. 2004. Revisión sistemática de los Tremarctinae (Carnivora, Ursidae) fósiles de América del Sur. Revista Del Museo Argentino de Ciencias Naturales ‘Bernardino Rivadavia’, Ciencias Zoológicas 6: 107–133.
Smilodon_populator	extinct	Carnivora	Felidae	AR	Buenos Aires	Miramar (Punta Hermengo)		Ensenadan	0.4	1.78	56	Berta, A. y Marshall, L. G. 1978. South American Carnivora. Pp. 1-48 en: Fossilium catalogus, I: Animalia (125). F. Westphal (ed.). The Hague (Dr. W. Junk), Boston/London.
Arctotherium_angustidens	extinct	Carnivora	Ursidae	AR	Buenos Aires	Moreno		Ensenadan	0.4	1.78	58	Soibelzon, L.H. 2004. Revisión sistemática de los Tremarctinae (Carnivora, Ursidae) fósiles de América del Sur. Revista Del Museo Argentino de Ciencias Naturales ‘Bernardino Rivadavia’, Ciencias Zoológicas 6: 107–133.
Lycalopex_culpaeus	extant	Carnivora	Canidae	AR	Buenos Aires	Necochea (Barrancas de Costa Bonita)		Ensenadan	0.4	1.78	61	Berman, W.D. 1994. [Los carnívoros continentales (Mammalia, Carnivora) del Cenozoico en la provincia de Buenos Aires. PhD. Thesis, Universidad Nacional de La Plata.
Cyonasua_meranii	extinct	Carnivora	Procyonidae	AR	Buenos Aires	Olivos	Ensenada	Ensenadan	0.4	1.78	64	Kraglievich, J.L. and Olazabal, A.G. de 1959. Los prociónidos extinguidos del género Chapalmalania Ameghino. Revista Del Museo Argentino de Ciencias Naturales ‘Bernardino Rivadavia’, Ciencias Zoológicas 6: 1–59.
Arctotherium_angustidens	extinct	Carnivora	Ursidae	AR	Buenos Aires	Olivos		Ensenadan	0.4	1.78	64	Soibelzon, L.H. 2004. Revisión sistemática de los Tremarctinae (Carnivora, Ursidae) fósiles de América del Sur. Revista Del Museo Argentino de Ciencias Naturales ‘Bernardino Rivadavia’, Ciencias Zoológicas 6: 107–133.
Conepatus_mercedensis	extinct	Carnivora	Mephitidae	AR	Buenos Aires	Olivos		Ensenadan	0.4	1.78	64	Schiaffini, M.I. and Prevosti, F.J. 2019. Taxonomy and systematic of fossil hog-nosed skunks, genus Conepatus (Carnivora: Mephitidae) from Argentina. Journal of South American Earth Sciences 89: 140–157.
Galictis_hennigi	extinct	Carnivora	Mustelidae	AR	Buenos Aires	Olivos		Ensenadan	0.4	1.78	64	Soibelzon, E., Gasparini, G.M., Zurita, A. and Soibelzon, L. 2008. Faunistic analisys of vertebrates from las toscas del Río de La Plata (Buenos Aires, Argentina): a palaeontological site in disappearance. Revista Del Museo Argentino de Ciencias Naturales 10: 291–308.
Lontra_longicaudis	extant	Carnivora	Mustelidae	AR	Buenos Aires	Olivos		Ensenadan	0.4	1.78	64	Soibelzon, E., Gasparini, G.M., Zurita, A. and Soibelzon, L. 2008. Faunistic analisys of vertebrates from las toscas del Río de La Plata (Buenos Aires, Argentina): a palaeontological site in disappearance. Revista Del Museo Argentino de Ciencias Naturales 10: 291–308.
Lycalopex_gymnocercus	extant	Carnivora	Canidae	AR	Buenos Aires	Olivos		Ensenadan	0.4	1.78	64	tesis Sergio
Lyncodon_bosei	extinct	Carnivora	Mustelidae	AR	Buenos Aires	Olivos		Ensenadan	0.4	1.78	64	Soibelzon, E., Gasparini, G.M., Zurita, A. and Soibelzon, L. 2008. Faunistic analisys of vertebrates from las toscas del Río de La Plata (Buenos Aires, Argentina): a palaeontological site in disappearance. Revista Del Museo Argentino de Ciencias Naturales 10: 291–308.
Panthera_onca	extant	Carnivora	Felidae	AR	Buenos Aires	Olivos		Ensenadan	0.4	1.78	64	Rusconi, C. 1929. Enumeración Sistemática de las es- pecies de Mamíferos fósiles procedentes del Piso Ensenadense halladas por el autor. Edición Privada. pp. 1-15
Puma_concolor	extant	Carnivora	Felidae	AR	Buenos Aires	Olivos		Ensenadan	0.4	1.78	64	Rusconi, C. 1929. Enumeración Sistemática de las es- pecies de Mamíferos fósiles procedentes del Piso Ensenadense halladas por el autor. Edición Privada. pp. 1-15
Smilodon_populator	extinct	Carnivora	Felidae	AR	Buenos Aires	Olivos		Ensenadan	0.4	1.78	64	Berta, A. y Marshall, L. G. 1978. South American Carnivora. Pp. 1-48 en: Fossilium catalogus, I: Animalia (125). F. Westphal (ed.). The Hague (Dr. W. Junk), Boston/London.
Protocyon_troglodytes	extinct	Carnivora	Canidae	AR	Buenos Aires	Playa Quequén		Ensenadan	0.4	1.78	65	Prevosti, F.J. 2006. [Grandes cánidos (Carnivora, Canidae) del Cuaternario de la República Argentina: sistemática, filogenia, bioestratigrafía y paleoecología. PhD. Thesis, Universidad Nacional de La Plata.
Arctotherium_angustidens	extinct	Carnivora	Ursidae	AR	Buenos Aires	Punta Indio		Ensenadan	0.4	1.78	66	Soibelzon, L.H. 2004. Revisión sistemática de los Tremarctinae (Carnivora, Ursidae) fósiles de América del Sur. Revista Del Museo Argentino de Ciencias Naturales ‘Bernardino Rivadavia’, Ciencias Zoológicas 6: 107–133.
Arctotherium_angustidens	extinct	Carnivora	Ursidae	AR	Buenos Aires	Punta Piedras		Ensenadan	0.4	1.78	67	Soibelzon, L.H. 2004. Revisión sistemática de los Tremarctinae (Carnivora, Ursidae) fósiles de América del Sur. Revista Del Museo Argentino de Ciencias Naturales ‘Bernardino Rivadavia’, Ciencias Zoológicas 6: 107–133.
Smilodon_populator	extinct	Carnivora	Felidae	AR	Buenos Aires	Punta Piedras		Ensenadan	0.4	1.78	67	Berman, W.D. 1994. [Los carnívoros continentales (Mammalia, Carnivora) del Cenozoico en la provincia de Buenos Aires. PhD. Thesis, Universidad Nacional de La Plata.
Theriodictis_platensis	extinct	Carnivora	Canidae	AR	Buenos Aires	Ramallo (A° Las Hermanas)		Ensenadan	0.4	1.78	68	Prevosti, F.J. 2006. [Grandes cánidos (Carnivora, Canidae) del Cuaternario de la República Argentina: sistemática, filogenia, bioestratigrafía y paleoecología. PhD. Thesis, Universidad Nacional de La Plata.
Theriodictis_platensis	extinct	Carnivora	Canidae	AR	Buenos Aires	Ramallo (Barrancas del Río Paraná)		Ensenadan	0.4	1.78	69	Prevosti, F.J. and Palmqvist, P. 2001. Análisis ecomorfológico del cánido hipercarnívoro Theriodictis platensis Mercerat (Mammalia, Carnivora), basado en un nuevo ejemplar del Peistoceno de Argentina. Ameghiniana 38: 375–384.
Puma_concolor	extant	Carnivora	Felidae	AR	Buenos Aires	Río de La Matanza		Ensenadan - Lujanian	0.007	1.78	71	Berta, A. y Marshall, L. G. 1978. South American Carnivora. Pp. 1-48 en: Fossilium catalogus, I: Animalia (125). F. Westphal (ed.). The Hague (Dr. W. Junk), Boston/London.
Arctotherium_angustidens	extinct	Carnivora	Ursidae	AR	Buenos Aires	San Pedro		Ensenadan	0.4	1.78	78	Soibelzon, L.H. 2004. Revisión sistemática de los Tremarctinae (Carnivora, Ursidae) fósiles de América del Sur. Revista Del Museo Argentino de Ciencias Naturales ‘Bernardino Rivadavia’, Ciencias Zoológicas 6: 107–133.
Panthera_onca	extant	Carnivora	Felidae	AR	Buenos Aires	San Pedro (Cantera Billoch-Iglesias)		Ensenadan	0.4	1.78	79	Lista de Materiales del museo de san pedro
Conepatus_primaevus	extinct	Carnivora	Mephitidae	AR	Buenos Aires	San Pedro (Cantera en Paraje Espinillo)		Ensenadan	0.4	1.78	80	Schiaffini, M.I. and Prevosti, F.J. 2019. Taxonomy and systematic of fossil hog-nosed skunks, genus Conepatus (Carnivora: Mephitidae) from Argentina. Journal of South American Earth Sciences 89: 140–157.
Panthera_onca	extant	Carnivora	Felidae	AR	Buenos Aires	Santa Clara del Mar (La Delicia)		Ensenadan	0.4	1.78	81	Lista de los carnívoros fósiles depositados en el Museo de Ciencias Naturales de Santa Clara del Mar
Lycalopex_gymnocercus	extant	Carnivora	Canidae	AR	Buenos Aires	Santa Clara del Mar (Regimiento 601)		Ensenadan	0.4	1.78	82	Lista de los carnívoros fósiles depositados en el Museo de Ciencias Naturales de Santa Clara del Mar
Arctotherium_angustidens	extinct	Carnivora	Ursidae	AR	Buenos Aires	Vicente Lopez		Ensenadan	0.4	1.78	87	Rusconi 1936. Distribución de los vertebrados fósiles del pisoEnsenadense. Bol. de la Acad. Nac. de Cs. 33: 138-215.
Puma_concolor	extant	Carnivora	Felidae	AR	Buenos Aires	Vicente Lopez		Ensenadan	0.4	1.78	87	Soibelzon, E., Gasparini, G.M., Zurita, A. and Soibelzon, L. 2008. Faunistic analisys of vertebrates from las toscas del Río de La Plata (Buenos Aires, Argentina): a palaeontological site in disappearance. Revista Del Museo Argentino de Ciencias Naturales 10: 291–308.
Smilodon_populator	extinct	Carnivora	Felidae	AR	Buenos Aires	Vicente Lopez		Ensenadan	0.4	1.78	87	Berta, A. 1985. The status of Smilodon in North and South America. Contributions in Science 370: 1–15.
Arctotherium_angustidens	extinct	Carnivora	Ursidae	AR	Buenos Aires	Vivoratá		Ensenadan	0.4	1.78	88	Soibelzon, L.H. 2004. Revisión sistemática de los Tremarctinae (Carnivora, Ursidae) fósiles de América del Sur. Revista Del Museo Argentino de Ciencias Naturales ‘Bernardino Rivadavia’, Ciencias Zoológicas 6: 107–133.
Canis_gezi	extinct	Carnivora	Canidae	AR	Buenos Aires	Wilde	Ensenada	Ensenadan	0.4	1.78	89	Berman, W.D. 1994. [Los carnívoros continentales (Mammalia, Carnivora) del Cenozoico en la provincia de Buenos Aires. PhD. Thesis, Universidad Nacional de La Plata.
Theriodictis_platensis	extinct	Carnivora	Canidae	AR	Ciudad Autónoma de Buenos Aires	Buenos Aires Estación Central		Ensenadan	0.4	1.78	92	Prevosti, F.J. 2006. [Grandes cánidos (Carnivora, Canidae) del Cuaternario de la República Argentina: sistemática, filogenia, bioestratigrafía y paleoecología. PhD. Thesis, Universidad Nacional de La Plata.
Lycalopex_cultridens	extinct	Carnivora	Canidae	AR	Ciudad Autónoma de Buenos Aires	Ciudad Autónoma de Buenos Aires		Ensenadan	0.4	1.78	96	Berman, W.D. 1994. [Los carnívoros continentales (Mammalia, Carnivora) del Cenozoico en la provincia de Buenos Aires. PhD. Thesis, Universidad Nacional de La Plata.
Arctotherium_angustidens	extinct	Carnivora	Ursidae	AR	Ciudad Autónoma de Buenos Aires	Directorio y San Pedrito		Ensenadan	0.4	1.78	97	Soibelzon, L.H. 2004. Revisión sistemática de los Tremarctinae (Carnivora, Ursidae) fósiles de América del Sur. Revista Del Museo Argentino de Ciencias Naturales ‘Bernardino Rivadavia’, Ciencias Zoológicas 6: 107–133.
Panthera_onca	extant	Carnivora	Felidae	AR	Ciudad Autónoma de Buenos Aires	Recoleta		Ensenadan	0.4	1.78	98	Berman, W.D. 1994. [Los carnívoros continentales (Mammalia, Carnivora) del Cenozoico en la provincia de Buenos Aires. PhD. Thesis, Universidad Nacional de La Plata.
Panthera_onca	extant	Carnivora	Felidae	AR	Córdoba	San Francisco	Unidad 2	Ensenadan	0.4	1.78	103	Cruz, L.E., Fernicola, J.C., Carignano, C.A. and Bargo, M.S. 2012. Asociaciones Faunísticas del Cuaternario de San Francisco, Provincia de Córdoba, Argentina. Implicancias Bioestratigráficas y Taxonómicas. Ameghiniana 49: 642–656.
Smilodon_populator	extinct	Carnivora	Felidae	AR	Córdoba	San Francisco	Unidad 2	Ensenadan	0.4	1.78	103	Cruz, L.E., Fernicola, J.C., Carignano, C.A. and Bargo, M.S. 2012. Asociaciones Faunísticas del Cuaternario de San Francisco, Provincia de Córdoba, Argentina. Implicancias Bioestratigráficas y Taxonómicas. Ameghiniana 49: 642–656.
Smilodon_populator	extinct	Carnivora	Felidae	AR	Santa Fe	Río Carcarañá		Ensenadan - Lujanian	0.007	1.78	114	Berta, A. 1985. The status of Smilodon in North and South America. Contributions in Science 370: 1–15.
Arctotherium_wingei	extinct	Carnivora	Ursidae	VE	Monagas	El Breal de Orocual (ORS-16)		Ensenadan	0.4	1.78	191	A. D. Rincon, G. E. Parra, and F. J. Prevosti, M. T. Alberdi, C. J. Bell. 2009. A preliminary assessment of the mammalian fauna from the Pliocene-Pleistocene El Breal de Orocual locality, Monagas state, Venezuela . Museum of Northern Arizona Bulletin 64:593-620
Homotherium_venezuelensis	extinct	Carnivora	Felidae	VE	Monagas	El Breal de Orocual (ORS-16)		Ensenadan	0.4	1.78	191	Rincón, A.D., Prevosti, F.J. and Parra, G.E. 2011. New saber-toothed cat records (Felidae: Machairodontinae) for the Pleistocene of Venezuela, and the Great American Biotic Interchange. Journal of Vertebrate Paleontology 31: 468–478.
Nasua_nasua	extant	Carnivora	Procyonidae	VE	Monagas	El Breal de Orocual (ORS-16)		Ensenadan	0.4	1.78	192	Ruiz-Ramoni, D., Rincón, A. and Montellano-Ballesteros, M. 2018. Evidencias del origen de Nasua y Procyon (Procyonidae: Carnivora) en América del Sur. Revista Brasileira de Paleontologia 21: 87–94.
Smilodon_gracilis	extinct	Carnivora	Felidae	VE	Monagas	El Breal de Orocual (ORS-16)		Ensenadan	0.4	1.78	192	Rincón, A.D., Prevosti, F.J. and Parra, G.E. 2011. New saber-toothed cat records (Felidae: Machairodontinae) for the Pleistocene of Venezuela, and the Great American Biotic Interchange. Journal of Vertebrate Paleontology 31: 468–478.
Arctotherium_angustidens	extinct	Carnivora	Ursidae	BO	Tarija	Tarija		Ensenadan - Lujanian	0.021	1.06	121	Soibelzon (2004)
Arctotherium_tarijense	extinct	Carnivora	Ursidae	BO	Tarija	Tarija		Ensenadan - Lujanian	0.021	1.06	121	Soibelzon (2004)
Arctotherium_wingei	extinct	Carnivora	Ursidae	BO	Tarija	Tarija		Ensenadan - Lujanian	0.021	1.06	121	Soibelzon (2004)
Chrysocyon_brachyurus	extant	Carnivora	Canidae	BO	Tarija	Tarija		Ensenadan - Lujanian	0.021	1.06	121	Prevosti (2006) Tesis
Conepatus_chinga	extant	Carnivora	Mephitidae	BO	Tarija	Tarija		Ensenadan - Lujanian	0.021	1.06	121	catalogo MNHN, tesis
Herpailurus_yagouaroundi	extant	Carnivora	Felidae	BO	Tarija	Tarija		Ensenadan - Lujanian	0.021	1.06	121	catalogo MNHN, tesis
Lycalopex_cultridens	extinct	Carnivora	Canidae	BO	Tarija	Tarija		Ensenadan - Lujanian	0.021	1.06	121	Berta y Marshall (1978)
Lycalopex_gymnocercus	extant	Carnivora	Canidae	BO	Tarija	Tarija		Ensenadan - Lujanian	0.021	1.06	121	Berta y Marshall (1978)
Panthera_onca	extant	Carnivora	Felidae	BO	Tarija	Tarija		Ensenadan - Lujanian	0.021	1.06	121	catalogo MNHN, tesis
Protocyon_tarijensis	extinct	Carnivora	Canidae	BO	Tarija	Tarija		Ensenadan - Lujanian	0.021	1.06	121	Prevosti (2006) Tesis
Protocyon_troglodytes	extinct	Carnivora	Canidae	BO	Tarija	Tarija		Ensenadan - Lujanian	0.021	1.06	121	Prevosti (2006) Tesis
Puma_concolor	extant	Carnivora	Felidae	BO	Tarija	Tarija		Ensenadan - Lujanian	0.021	1.06	121	Werdelin 1991, catalogo MNHN, tesis
Smilodon_populator	extinct	Carnivora	Felidae	BO	Tarija	Tarija		Ensenadan - Lujanian	0.021	1.06	121	Berta y Marshall 1978, Berta 1985
Canis_dirus	extinct	Carnivora	Canidae	BO	Tarija	Tarija, Quebrada Puente Alto		Ensenadan - Lujanian	0.021	1.06	122	Prevosti (2006) Tesis & Sergio tesis
Protocyon_troglodytes	extinct	Carnivora	Canidae	BO	Tarija	Tarija, San Pedro I		Ensenadan - Lujanian	0.021	1.06	123	Prevosti (2006) Tesis
Protocyon_tarijensis	extinct	Carnivora	Canidae	BO	Tarija	Tarija, San Pedro II		Ensenadan - Lujanian	0.021	1.06	124	Prevosti (2006) Tesis
Leopardus_colocolo	extant	Carnivora	Felidae	AR	Buenos Aires	Camet Norte (A° Seco)		Ensenadan	0.5	0.78	9	Prevosti, F.J. 2006. New material of Pleistocene cats (Carnivora, Felidae) from Southern South America, with comments on biogeography and the fossil record. Geobios 39: 679–694.
Theriodictis_platensis	extinct	Carnivora	Canidae	AR	Buenos Aires	San Pedro		Ensenadan	0.5	0.78	78	Prevosti, F.J., Tonni, E.P. and Bidegain, J.C. 2009. Stratigraphic range of the large canids (Carnivora, Canidae) in South America, and its relevance to quaternary biostratigraphy. Quaternary International 210: 76–81.
Protocyon_scagliarum	extinct	Carnivora	Canidae	AR	Buenos Aires	Santa Clara del Mar (Santa Elena)		Ensenadan	0.5	0.78	83	Berman, W.D. 1994. [Los carnívoros continentales (Mammalia, Carnivora) del Cenozoico en la provincia de Buenos Aires. PhD. Thesis, Universidad Nacional de La Plata.
Smilodon_populator	extinct	Carnivora	Felidae	AR	Buenos Aires	Santa Clara del Mar (Santa Elena)		Ensenadan	0.5	0.78	83	Prevosti, F.J. and Pomi, L.H. 2007. Revisión sistemática y antigüedad de Smilodontidion riggii (Carnivora, Felidae, Machairodontinae). Revista Museo Argentino Ciencias Naturales, n.S. 9: 67–77.
Theriodictis_platensis	extinct	Carnivora	Canidae	AR	Buenos Aires	Santa Clara del Mar (Santa Elena)		Ensenadan	0.5	0.78	83	Prevosti, F.J. 2006. [Grandes cánidos (Carnivora, Canidae) del Cuaternario de la República Argentina: sistemática, filogenia, bioestratigrafía y paleoecología. PhD. Thesis, Universidad Nacional de La Plata.
Arctotherium_vetustum	extinct	Carnivora	Ursidae	AR	Buenos Aires	Arrecifes		Bonaerian	0.126	0.4	1	Soibelzon, L.H. 2004. Revisión sistemática de los Tremarctinae (Carnivora, Ursidae) fósiles de América del Sur. Revista Del Museo Argentino de Ciencias Naturales ‘Bernardino Rivadavia’, Ciencias Zoológicas 6: 107–133.
Arctotherium_tarijense	extinct	Carnivora	Ursidae	AR	Buenos Aires	Camet Norte	Santa Clara (Camet Norte)	Bonaerian - Lujanian	0.021	0.4	6	Soibelzon, L.H. 2004. Revisión sistemática de los Tremarctinae (Carnivora, Ursidae) fósiles de América del Sur. Revista Del Museo Argentino de Ciencias Naturales ‘Bernardino Rivadavia’, Ciencias Zoológicas 6: 107–133.
Lyncodon_patagonicus	extant	Carnivora	Mustelidae	AR	Buenos Aires	Camet Norte	Santa Clara (Camet Norte)	Bonaerian - Lujanian	0.021	0.4	6	Prevosti, F.J. and Pardiñas, U.F.J. 2001. Variaciones corológicas de Lyncodon patagonicus (Carnivora, Mustelidae) durante el cuaternario. Mastozoología Neotropical 8: 21–39.
Protocyon_troglodytes	extinct	Carnivora	Canidae	AR	Buenos Aires	Camet Norte	Santa Clara (Camet Norte)	Bonaerian - Lujanian	0.021	0.4	6	Prevosti, F.J. 2006. [Grandes cánidos (Carnivora, Canidae) del Cuaternario de la República Argentina: sistemática, filogenia, bioestratigrafía y paleoecología. PhD. Thesis, Universidad Nacional de La Plata.
Leopardus_colocolo	extant	Carnivora	Felidae	AR	Buenos Aires	Camet Norte (A° Seco)	Santa Clara (Camet Norte)	Bonaerian - Lujanian	0.021	0.4	8	Prevosti, F.J. 2006. New material of Pleistocene cats (Carnivora, Felidae) from Southern South America, with comments on biogeography and the fossil record. Geobios 39: 679–694.
Arctotherium_vetustum	extinct	Carnivora	Ursidae	AR	Buenos Aires	Coronel Pringles		Bonaerian	0.126	0.4	19	Soibelzon, L.H. 2004. Revisión sistemática de los Tremarctinae (Carnivora, Ursidae) fósiles de América del Sur. Revista Del Museo Argentino de Ciencias Naturales ‘Bernardino Rivadavia’, Ciencias Zoológicas 6: 107–133.
Arctotherium_bonariense	extinct	Carnivora	Ursidae	AR	Buenos Aires	Mar del Plata (Parque Camet)		Bonaerian	0.126	0.4	41	Soibelzon, L.H. 2004. Revisión sistemática de los Tremarctinae (Carnivora, Ursidae) fósiles de América del Sur. Revista Del Museo Argentino de Ciencias Naturales ‘Bernardino Rivadavia’, Ciencias Zoológicas 6: 107–133.
Arctotherium_tarijense	extinct	Carnivora	Ursidae	AR	Buenos Aires	Mercedes		Bonaerian	0.126	0.4	45	Soibelzon, L.H. 2004. Revisión sistemática de los Tremarctinae (Carnivora, Ursidae) fósiles de América del Sur. Revista Del Museo Argentino de Ciencias Naturales ‘Bernardino Rivadavia’, Ciencias Zoológicas 6: 107–133.
Arctotherium_vetustum	extinct	Carnivora	Ursidae	AR	Buenos Aires	Mercedes		Bonaerian	0.126	0.4	45	Soibelzon, L.H. 2004. Revisión sistemática de los Tremarctinae (Carnivora, Ursidae) fósiles de América del Sur. Revista Del Museo Argentino de Ciencias Naturales ‘Bernardino Rivadavia’, Ciencias Zoológicas 6: 107–133.
Arctotherium_tarijense	extinct	Carnivora	Ursidae	AR	Buenos Aires	Río Arrecifes		Bonaerian	0.126	0.4	70	Soibelzon, L.H. 2004. Revisión sistemática de los Tremarctinae (Carnivora, Ursidae) fósiles de América del Sur. Revista Del Museo Argentino de Ciencias Naturales ‘Bernardino Rivadavia’, Ciencias Zoológicas 6: 107–133.
Arctotherium_tarijense	extinct	Carnivora	Ursidae	AR	Buenos Aires	Salto		Bonaerian	0.126	0.4	75	Soibelzon, L.H. 2004. Revisión sistemática de los Tremarctinae (Carnivora, Ursidae) fósiles de América del Sur. Revista Del Museo Argentino de Ciencias Naturales ‘Bernardino Rivadavia’, Ciencias Zoológicas 6: 107–133.
Arctotherium_bonariense	extinct	Carnivora	Ursidae	AR	Ciudad Autónoma de Buenos Aires	Cangallo y Cerrito		Bonaerian	0.126	0.4	93	Soibelzon, L.H. 2004. Revisión sistemática de los Tremarctinae (Carnivora, Ursidae) fósiles de América del Sur. Revista Del Museo Argentino de Ciencias Naturales ‘Bernardino Rivadavia’, Ciencias Zoológicas 6: 107–133.
Arctotherium_tarijense	extinct	Carnivora	Ursidae	AR	Ciudad Autónoma de Buenos Aires	Ciudad Autónoma de Buenos Aires		Bonaerian	0.126	0.4	95	Soibelzon, L.H. 2004. Revisión sistemática de los Tremarctinae (Carnivora, Ursidae) fósiles de América del Sur. Revista Del Museo Argentino de Ciencias Naturales ‘Bernardino Rivadavia’, Ciencias Zoológicas 6: 107–133.
Conepatus_chinga	extant	Carnivora	Mephitidae	AR	Córdoba	Ciudad de Córdoba		Bonaerian - Lujanian	0.007	0.4	99	Schiaffini, M.I. and Prevosti, F.J. 2019. Taxonomy and systematic of fossil hog-nosed skunks, genus Conepatus (Carnivora: Mephitidae) from Argentina. Journal of South American Earth Sciences 89: 140–157.
Lyncodon_patagonicus	extant	Carnivora	Mustelidae	AR	Córdoba	Ciudad de Córdoba		Bonaerian - Lujanian	0.007	0.4	99	Prevosti, F.J. and Pardiñas, U.F.J. 2001. Variaciones corológicas de Lyncodon patagonicus (Carnivora, Mustelidae) durante el cuaternario. Mastozoología Neotropical 8: 21–39.
Panthera_onca	extant	Carnivora	Felidae	AR	Córdoba	Ciudad de Córdoba		Bonaerian - Lujanian	0.007	0.4	99	Berman, W.D. 1994. [Los carnívoros continentales (Mammalia, Carnivora) del Cenozoico en la provincia de Buenos Aires. PhD. Thesis, Universidad Nacional de La Plata.
Arctotherium_tarijense	extinct	Carnivora	Ursidae	AR	Santa Fe	Grütly		Bonaerian	0.126	0.4	113	Soibelzon, L.H. 2004. Revisión sistemática de los Tremarctinae (Carnivora, Ursidae) fósiles de América del Sur. Revista Del Museo Argentino de Ciencias Naturales ‘Bernardino Rivadavia’, Ciencias Zoológicas 6: 107–133.
Speothos_pacivorus	extinct	Carnivora	Canidae	BR	Minas Gerais	Lapa da Cerca Grande		Middle Pleistocene - Late Holocene	0.009	0.35	134	Winge, H. 1895. Jordfundne Og Nulevende Rovdyr (Carnivora) Fra Lagoa Santa, Minas Geraes, Brasilien: Med Udsigt over Pungdyrenes Slægtskab. Bianco Lunos, Copenhague, .
Panthera_onca	extant	Carnivora	Felidae	BR	Minas Gerais	Lapa da Escrivania Nº 1		Middle Pleistocene - Late Holocene	0.009	0.35	135	Winge, H. 1895. Jordfundne Og Nulevende Rovdyr (Carnivora) Fra Lagoa Santa, Minas Geraes, Brasilien: Med Udsigt over Pungdyrenes Slægtskab. Bianco Lunos, Copenhague, .
Protocyon_troglodytes	extinct	Carnivora	Canidae	BR	Minas Gerais	Lapa da Escrivania Nº 1		Middle Pleistocene - Late Holocene	0.009	0.35	135	Winge, H. 1895. Jordfundne Og Nulevende Rovdyr (Carnivora) Fra Lagoa Santa, Minas Geraes, Brasilien: Med Udsigt over Pungdyrenes Slægtskab. Bianco Lunos, Copenhague, .
Smilodon_populator	extinct	Carnivora	Felidae	BR	Minas Gerais	Lapa da Escrivania Nº 1		Middle Pleistocene - Late Holocene	0.009	0.35	135	Winge, H. 1895. Jordfundne Og Nulevende Rovdyr (Carnivora) Fra Lagoa Santa, Minas Geraes, Brasilien: Med Udsigt over Pungdyrenes Slægtskab. Bianco Lunos, Copenhague, .
Cerdocyon_thous	extant	Carnivora	Canidae	BR	Minas Gerais	Lapa da Escrivania Nº 11		Middle Pleistocene - Late Holocene	0.009	0.35	136	Winge, H. 1895. Jordfundne Og Nulevende Rovdyr (Carnivora) Fra Lagoa Santa, Minas Geraes, Brasilien: Med Udsigt over Pungdyrenes Slægtskab. Bianco Lunos, Copenhague, .
Conepatus_chinga	extant	Carnivora	Mephitidae	BR	Minas Gerais	Lapa da Escrivania Nº 11		Middle Pleistocene - Late Holocene	0.009	0.35	136	Winge, H. 1895. Jordfundne Og Nulevende Rovdyr (Carnivora) Fra Lagoa Santa, Minas Geraes, Brasilien: Med Udsigt over Pungdyrenes Slægtskab. Bianco Lunos, Copenhague, .
Eira_barbara	extant	Carnivora	Mustelidae	BR	Minas Gerais	Lapa da Escrivania Nº 11		Middle Pleistocene - Late Holocene	0.009	0.35	136	Winge, H. 1895. Jordfundne Og Nulevende Rovdyr (Carnivora) Fra Lagoa Santa, Minas Geraes, Brasilien: Med Udsigt over Pungdyrenes Slægtskab. Bianco Lunos, Copenhague, .
Leopardus_pardalis	extant	Carnivora	Felidae	BR	Minas Gerais	Lapa da Escrivania Nº 11		Middle Pleistocene - Late Holocene	0.009	0.35	136	Winge, H. 1895. Jordfundne Og Nulevende Rovdyr (Carnivora) Fra Lagoa Santa, Minas Geraes, Brasilien: Med Udsigt over Pungdyrenes Slægtskab. Bianco Lunos, Copenhague, .
Lontra_longicaudis	extant	Carnivora	Mustelidae	BR	Minas Gerais	Lapa da Escrivania Nº 11		Middle Pleistocene - Late Holocene	0.009	0.35	136	Winge, H. 1895. Jordfundne Og Nulevende Rovdyr (Carnivora) Fra Lagoa Santa, Minas Geraes, Brasilien: Med Udsigt over Pungdyrenes Slægtskab. Bianco Lunos, Copenhague, .
Lycalopex_vetulus	extant	Carnivora	Canidae	BR	Minas Gerais	Lapa da Escrivania Nº 11		Middle Pleistocene - Late Holocene	0.009	0.35	136	Winge, H. 1895. Jordfundne Og Nulevende Rovdyr (Carnivora) Fra Lagoa Santa, Minas Geraes, Brasilien: Med Udsigt over Pungdyrenes Slægtskab. Bianco Lunos, Copenhague, .
Panthera_onca	extant	Carnivora	Felidae	BR	Minas Gerais	Lapa da Escrivania Nº 11		Middle Pleistocene - Late Holocene	0.009	0.35	136	Winge, H. 1895. Jordfundne Og Nulevende Rovdyr (Carnivora) Fra Lagoa Santa, Minas Geraes, Brasilien: Med Udsigt over Pungdyrenes Slægtskab. Bianco Lunos, Copenhague, .
Protocyon_troglodytes	extinct	Carnivora	Canidae	BR	Minas Gerais	Lapa da Escrivania Nº 11		Middle Pleistocene - Late Holocene	0.009	0.35	136	Prevosti, F.J. 2006. [Grandes cánidos (Carnivora, Canidae) del Cuaternario de la República Argentina: sistemática, filogenia, bioestratigrafía y paleoecología. PhD. Thesis, Universidad Nacional de La Plata.
Speothos_venaticus	extant	Carnivora	Canidae	BR	Minas Gerais	Lapa da Escrivania Nº 11		Middle Pleistocene - Late Holocene	0.009	0.35	136	Winge, H. 1895. Jordfundne Og Nulevende Rovdyr (Carnivora) Fra Lagoa Santa, Minas Geraes, Brasilien: Med Udsigt over Pungdyrenes Slægtskab. Bianco Lunos, Copenhague, .
Leopardus_tigrinus	extant	Carnivora	Felidae	BR	Minas Gerais	Lapa da Escrivania Nº 3		Middle Pleistocene - Late Holocene	0.009	0.35	137	Winge, H. 1895. Jordfundne Og Nulevende Rovdyr (Carnivora) Fra Lagoa Santa, Minas Geraes, Brasilien: Med Udsigt over Pungdyrenes Slægtskab. Bianco Lunos, Copenhague, .
Arctotherium_wingei	extinct	Carnivora	Ursidae	BR	Minas Gerais	Lapa da Escrivania Nº 5		Middle Pleistocene - Late Holocene	0.009	0.35	138	Soibelzon, L.H. 2004. Revisión sistemática de los Tremarctinae (Carnivora, Ursidae) fósiles de América del Sur. Revista Del Museo Argentino de Ciencias Naturales ‘Bernardino Rivadavia’, Ciencias Zoológicas 6: 107–133.
Cerdocyon_thous	extant	Carnivora	Canidae	BR	Minas Gerais	Lapa da Escrivania Nº 5		Middle Pleistocene - Late Holocene	0.009	0.35	138	Winge, H. 1895. Jordfundne Og Nulevende Rovdyr (Carnivora) Fra Lagoa Santa, Minas Geraes, Brasilien: Med Udsigt over Pungdyrenes Slægtskab. Bianco Lunos, Copenhague, .
Chrysocyon_brachyurus	extant	Carnivora	Canidae	BR	Minas Gerais	Lapa da Escrivania Nº 5		Middle Pleistocene - Late Holocene	0.009	0.35	138	Winge, H. 1895. Jordfundne Og Nulevende Rovdyr (Carnivora) Fra Lagoa Santa, Minas Geraes, Brasilien: Med Udsigt over Pungdyrenes Slægtskab. Bianco Lunos, Copenhague, .
Conepatus_chinga	extant	Carnivora	Mephitidae	BR	Minas Gerais	Lapa da Escrivania Nº 5		Middle Pleistocene - Late Holocene	0.009	0.35	138	Winge, H. 1895. Jordfundne Og Nulevende Rovdyr (Carnivora) Fra Lagoa Santa, Minas Geraes, Brasilien: Med Udsigt over Pungdyrenes Slægtskab. Bianco Lunos, Copenhague, .
Eira_barbara	extant	Carnivora	Mustelidae	BR	Minas Gerais	Lapa da Escrivania Nº 5		Middle Pleistocene - Late Holocene	0.009	0.35	138	Winge, H. 1895. Jordfundne Og Nulevende Rovdyr (Carnivora) Fra Lagoa Santa, Minas Geraes, Brasilien: Med Udsigt over Pungdyrenes Slægtskab. Bianco Lunos, Copenhague, .
Galictis_vittata	extant	Carnivora	Mustelidae	BR	Minas Gerais	Lapa da Escrivania Nº 5		Middle Pleistocene - Late Holocene	0.009	0.35	138	Winge, H. 1895. Jordfundne Og Nulevende Rovdyr (Carnivora) Fra Lagoa Santa, Minas Geraes, Brasilien: Med Udsigt over Pungdyrenes Slægtskab. Bianco Lunos, Copenhague, .
Herpailurus_yagouaroundi	extant	Carnivora	Felidae	BR	Minas Gerais	Lapa da Escrivania Nº 5		Middle Pleistocene - Late Holocene	0.009	0.35	138	Winge, H. 1895. Jordfundne Og Nulevende Rovdyr (Carnivora) Fra Lagoa Santa, Minas Geraes, Brasilien: Med Udsigt over Pungdyrenes Slægtskab. Bianco Lunos, Copenhague, .
Leopardus_pardalis	extant	Carnivora	Felidae	BR	Minas Gerais	Lapa da Escrivania Nº 5		Middle Pleistocene - Late Holocene	0.009	0.35	138	Winge, H. 1895. Jordfundne Og Nulevende Rovdyr (Carnivora) Fra Lagoa Santa, Minas Geraes, Brasilien: Med Udsigt over Pungdyrenes Slægtskab. Bianco Lunos, Copenhague, .
Leopardus_tigrinus	extant	Carnivora	Felidae	BR	Minas Gerais	Lapa da Escrivania Nº 5		Middle Pleistocene - Late Holocene	0.009	0.35	138	Winge, H. 1895. Jordfundne Og Nulevende Rovdyr (Carnivora) Fra Lagoa Santa, Minas Geraes, Brasilien: Med Udsigt over Pungdyrenes Slægtskab. Bianco Lunos, Copenhague, .
Leopardus_wiedii	extant	Carnivora	Felidae	BR	Minas Gerais	Lapa da Escrivania Nº 5		Middle Pleistocene - Late Holocene	0.009	0.35	138	Winge, H. 1895. Jordfundne Og Nulevende Rovdyr (Carnivora) Fra Lagoa Santa, Minas Geraes, Brasilien: Med Udsigt over Pungdyrenes Slægtskab. Bianco Lunos, Copenhague, .
Lycalopex_vetulus	extant	Carnivora	Canidae	BR	Minas Gerais	Lapa da Escrivania Nº 5		Middle Pleistocene - Late Holocene	0.009	0.35	138	Winge, H. 1895. Jordfundne Og Nulevende Rovdyr (Carnivora) Fra Lagoa Santa, Minas Geraes, Brasilien: Med Udsigt over Pungdyrenes Slægtskab. Bianco Lunos, Copenhague, .
Nasua_narica	extant	Carnivora	Procyonidae	BR	Minas Gerais	Lapa da Escrivania Nº 5		Middle Pleistocene - Late Holocene	0.009	0.35	138	Winge, H. 1895. Jordfundne Og Nulevende Rovdyr (Carnivora) Fra Lagoa Santa, Minas Geraes, Brasilien: Med Udsigt over Pungdyrenes Slægtskab. Bianco Lunos, Copenhague, .
Panthera_onca	extant	Carnivora	Felidae	BR	Minas Gerais	Lapa da Escrivania Nº 5		Middle Pleistocene - Late Holocene	0.009	0.35	138	Winge, H. 1895. Jordfundne Og Nulevende Rovdyr (Carnivora) Fra Lagoa Santa, Minas Geraes, Brasilien: Med Udsigt over Pungdyrenes Slægtskab. Bianco Lunos, Copenhague, .
Protocyon_troglodytes	extinct	Carnivora	Canidae	BR	Minas Gerais	Lapa da Escrivania Nº 5		Middle Pleistocene - Late Holocene	0.009	0.35	138	Prevosti, F.J. 2006. [Grandes cánidos (Carnivora, Canidae) del Cuaternario de la República Argentina: sistemática, filogenia, bioestratigrafía y paleoecología. PhD. Thesis, Universidad Nacional de La Plata.
Smilodon_populator	extinct	Carnivora	Felidae	BR	Minas Gerais	Lapa da Escrivania Nº 5		Middle Pleistocene - Late Holocene	0.009	0.35	138	Winge, H. 1895. Jordfundne Og Nulevende Rovdyr (Carnivora) Fra Lagoa Santa, Minas Geraes, Brasilien: Med Udsigt over Pungdyrenes Slægtskab. Bianco Lunos, Copenhague, .
Speothos_venaticus	extant	Carnivora	Canidae	BR	Minas Gerais	Lapa da Escrivania Nº 5		Middle Pleistocene - Late Holocene	0.009	0.35	138	Winge, H. 1895. Jordfundne Og Nulevende Rovdyr (Carnivora) Fra Lagoa Santa, Minas Geraes, Brasilien: Med Udsigt over Pungdyrenes Slægtskab. Bianco Lunos, Copenhague, .
Leopardus_wiedii	extant	Carnivora	Felidae	BR	Minas Gerais	Lapa da Escrivania Nº 8		Middle Pleistocene - Late Holocene	0.009	0.35	139	Winge, H. 1895. Jordfundne Og Nulevende Rovdyr (Carnivora) Fra Lagoa Santa, Minas Geraes, Brasilien: Med Udsigt over Pungdyrenes Slægtskab. Bianco Lunos, Copenhague, .
Arctotherium_wingei	extinct	Carnivora	Ursidae	BR	Minas Gerais	Lapa da Lagoa do Sumidouro		Middle Pleistocene - Late Holocene	0.009	0.35	140	Winge, H. 1895. Jordfundne Og Nulevende Rovdyr (Carnivora) Fra Lagoa Santa, Minas Geraes, Brasilien: Med Udsigt over Pungdyrenes Slægtskab. Bianco Lunos, Copenhague, .
Chrysocyon_brachyurus	extant	Carnivora	Canidae	BR	Minas Gerais	Lapa da Lagoa do Sumidouro		Middle Pleistocene - Late Holocene	0.009	0.35	140	Prevosti, F.J. 2006. [Grandes cánidos (Carnivora, Canidae) del Cuaternario de la República Argentina: sistemática, filogenia, bioestratigrafía y paleoecología. PhD. Thesis, Universidad Nacional de La Plata.
Galictis_vittata	extant	Carnivora	Mustelidae	BR	Minas Gerais	Lapa da Lagoa do Sumidouro		Middle Pleistocene - Late Holocene	0.009	0.35	140	Winge, H. 1895. Jordfundne Og Nulevende Rovdyr (Carnivora) Fra Lagoa Santa, Minas Geraes, Brasilien: Med Udsigt over Pungdyrenes Slægtskab. Bianco Lunos, Copenhague, .
Leopardus_pardalis	extant	Carnivora	Felidae	BR	Minas Gerais	Lapa da Lagoa do Sumidouro		Middle Pleistocene - Late Holocene	0.009	0.35	140	Winge, H. 1895. Jordfundne Og Nulevende Rovdyr (Carnivora) Fra Lagoa Santa, Minas Geraes, Brasilien: Med Udsigt over Pungdyrenes Slægtskab. Bianco Lunos, Copenhague, .
Lontra_longicaudis	extant	Carnivora	Mustelidae	BR	Minas Gerais	Lapa da Lagoa do Sumidouro		Middle Pleistocene - Late Holocene	0.009	0.35	140	Winge, H. 1895. Jordfundne Og Nulevende Rovdyr (Carnivora) Fra Lagoa Santa, Minas Geraes, Brasilien: Med Udsigt over Pungdyrenes Slægtskab. Bianco Lunos, Copenhague, .
Lycalopex_vetulus	extant	Carnivora	Canidae	BR	Minas Gerais	Lapa da Lagoa do Sumidouro		Middle Pleistocene - Late Holocene	0.009	0.35	140	Winge, H. 1895. Jordfundne Og Nulevende Rovdyr (Carnivora) Fra Lagoa Santa, Minas Geraes, Brasilien: Med Udsigt over Pungdyrenes Slægtskab. Bianco Lunos, Copenhague, .
Panthera_onca	extant	Carnivora	Felidae	BR	Minas Gerais	Lapa da Lagoa do Sumidouro		Middle Pleistocene - Late Holocene	0.009	0.35	140	Winge, H. 1895. Jordfundne Og Nulevende Rovdyr (Carnivora) Fra Lagoa Santa, Minas Geraes, Brasilien: Med Udsigt over Pungdyrenes Slægtskab. Bianco Lunos, Copenhague, .
Protocyon_troglodytes	extinct	Carnivora	Canidae	BR	Minas Gerais	Lapa da Lagoa do Sumidouro		Middle Pleistocene - Late Holocene	0.009	0.35	140	Winge, H. 1895. Jordfundne Og Nulevende Rovdyr (Carnivora) Fra Lagoa Santa, Minas Geraes, Brasilien: Med Udsigt over Pungdyrenes Slægtskab. Bianco Lunos, Copenhague, .
Puma_concolor	extant	Carnivora	Felidae	BR	Minas Gerais	Lapa da Lagoa do Sumidouro		Middle Pleistocene - Late Holocene	0.009	0.35	140	Winge, H. 1895. Jordfundne Og Nulevende Rovdyr (Carnivora) Fra Lagoa Santa, Minas Geraes, Brasilien: Med Udsigt over Pungdyrenes Slægtskab. Bianco Lunos, Copenhague, .
Smilodon_populator	extinct	Carnivora	Felidae	BR	Minas Gerais	Lapa da Onça		Middle Pleistocene - Late Holocene	0.009	0.35	141	Winge, H. 1895. Jordfundne Og Nulevende Rovdyr (Carnivora) Fra Lagoa Santa, Minas Geraes, Brasilien: Med Udsigt over Pungdyrenes Slægtskab. Bianco Lunos, Copenhague, .
Leopardus_wiedii	extant	Carnivora	Felidae	BR	Minas Gerais	Lapa da Serra da Anta		Middle Pleistocene - Late Holocene	0.009	0.35	142	Winge, H. 1895. Jordfundne Og Nulevende Rovdyr (Carnivora) Fra Lagoa Santa, Minas Geraes, Brasilien: Med Udsigt over Pungdyrenes Slægtskab. Bianco Lunos, Copenhague, .
Nasua_narica	extant	Carnivora	Procyonidae	BR	Minas Gerais	Lapa da Serra da Anta		Middle Pleistocene - Late Holocene	0.009	0.35	142	Winge, H. 1895. Jordfundne Og Nulevende Rovdyr (Carnivora) Fra Lagoa Santa, Minas Geraes, Brasilien: Med Udsigt over Pungdyrenes Slægtskab. Bianco Lunos, Copenhague, .
Panthera_onca	extant	Carnivora	Felidae	BR	Minas Gerais	Lapa da Serra da Anta		Middle Pleistocene - Late Holocene	0.009	0.35	142	Winge, H. 1895. Jordfundne Og Nulevende Rovdyr (Carnivora) Fra Lagoa Santa, Minas Geraes, Brasilien: Med Udsigt over Pungdyrenes Slægtskab. Bianco Lunos, Copenhague, .
Puma_concolor	extant	Carnivora	Felidae	BR	Minas Gerais	Lapa da Serra da Anta		Middle Pleistocene - Late Holocene	0.009	0.35	142	Winge, H. 1895. Jordfundne Og Nulevende Rovdyr (Carnivora) Fra Lagoa Santa, Minas Geraes, Brasilien: Med Udsigt over Pungdyrenes Slægtskab. Bianco Lunos, Copenhague, .
Galictis_vittata	extant	Carnivora	Mustelidae	BR	Minas Gerais	Lapa da Serra das Abelhas		Middle Pleistocene - Late Holocene	0.009	0.35	143	Winge, H. 1895. Jordfundne Og Nulevende Rovdyr (Carnivora) Fra Lagoa Santa, Minas Geraes, Brasilien: Med Udsigt over Pungdyrenes Slægtskab. Bianco Lunos, Copenhague, .
Leopardus_tigrinus	extant	Carnivora	Felidae	BR	Minas Gerais	Lapa da Serra das Abelhas		Middle Pleistocene - Late Holocene	0.009	0.35	143	Winge, H. 1895. Jordfundne Og Nulevende Rovdyr (Carnivora) Fra Lagoa Santa, Minas Geraes, Brasilien: Med Udsigt over Pungdyrenes Slægtskab. Bianco Lunos, Copenhague, .
Cerdocyon_thous	extant	Carnivora	Canidae	BR	Minas Gerais	Lapa de Anna Felicia		Middle Pleistocene - Late Holocene	0.009	0.35	144	Winge, H. 1895. Jordfundne Og Nulevende Rovdyr (Carnivora) Fra Lagoa Santa, Minas Geraes, Brasilien: Med Udsigt over Pungdyrenes Slægtskab. Bianco Lunos, Copenhague, .
Procyon_ursinus	extinct	Carnivora	Procyonidae	BR	Minas Gerais	Lapa de Babida		Middle Pleistocene - Late Holocene	0.009	0.35	145	Winge, H. 1895. Jordfundne Og Nulevende Rovdyr (Carnivora) Fra Lagoa Santa, Minas Geraes, Brasilien: Med Udsigt over Pungdyrenes Slægtskab. Bianco Lunos, Copenhague, .
Arctotherium_wingei	extinct	Carnivora	Ursidae	BR	Minas Gerais	Lapa de Periperi		Middle Pleistocene - Late Holocene	0.009	0.35	146	Winge, H. 1895. Jordfundne Og Nulevende Rovdyr (Carnivora) Fra Lagoa Santa, Minas Geraes, Brasilien: Med Udsigt over Pungdyrenes Slægtskab. Bianco Lunos, Copenhague, .
Galictis_vittata	extant	Carnivora	Mustelidae	BR	Minas Gerais	Lapa de Periperi		Middle Pleistocene - Late Holocene	0.009	0.35	146	Winge, H. 1895. Jordfundne Og Nulevende Rovdyr (Carnivora) Fra Lagoa Santa, Minas Geraes, Brasilien: Med Udsigt over Pungdyrenes Slægtskab. Bianco Lunos, Copenhague, .
Leopardus_wiedii	extant	Carnivora	Felidae	BR	Minas Gerais	Lapa de Periperi		Middle Pleistocene - Late Holocene	0.009	0.35	146	Winge, H. 1895. Jordfundne Og Nulevende Rovdyr (Carnivora) Fra Lagoa Santa, Minas Geraes, Brasilien: Med Udsigt over Pungdyrenes Slægtskab. Bianco Lunos, Copenhague, .
Protocyon_troglodytes	extinct	Carnivora	Canidae	BR	Minas Gerais	Lapa de Periperi		Middle Pleistocene - Late Holocene	0.009	0.35	146	Prevosti, F.J. 2006. [Grandes cánidos (Carnivora, Canidae) del Cuaternario de la República Argentina: sistemática, filogenia, bioestratigrafía y paleoecología. PhD. Thesis, Universidad Nacional de La Plata.
Smilodon_populator	extinct	Carnivora	Felidae	BR	Minas Gerais	Lapa de Periperi		Middle Pleistocene - Late Holocene	0.009	0.35	146	Winge, H. 1895. Jordfundne Og Nulevende Rovdyr (Carnivora) Fra Lagoa Santa, Minas Geraes, Brasilien: Med Udsigt over Pungdyrenes Slægtskab. Bianco Lunos, Copenhague, .
Speothos_venaticus	extant	Carnivora	Canidae	BR	Minas Gerais	Lapa de Periperi		Middle Pleistocene - Late Holocene	0.009	0.35	146	Winge, H. 1895. Jordfundne Og Nulevende Rovdyr (Carnivora) Fra Lagoa Santa, Minas Geraes, Brasilien: Med Udsigt over Pungdyrenes Slægtskab. Bianco Lunos, Copenhague, .
Arctotherium_wingei	extinct	Carnivora	Ursidae	BR	Minas Gerais	Lapa do Bahu		Middle Pleistocene - Late Holocene	0.009	0.35	147	Winge, H. 1895. Jordfundne Og Nulevende Rovdyr (Carnivora) Fra Lagoa Santa, Minas Geraes, Brasilien: Med Udsigt over Pungdyrenes Slægtskab. Bianco Lunos, Copenhague, .
Leopardus_pardalis	extant	Carnivora	Felidae	BR	Minas Gerais	Lapa do Bahu		Middle Pleistocene - Late Holocene	0.009	0.35	147	Winge, H. 1895. Jordfundne Og Nulevende Rovdyr (Carnivora) Fra Lagoa Santa, Minas Geraes, Brasilien: Med Udsigt over Pungdyrenes Slægtskab. Bianco Lunos, Copenhague, .
Leopardus_wiedii	extant	Carnivora	Felidae	BR	Minas Gerais	Lapa do Bahu		Middle Pleistocene - Late Holocene	0.009	0.35	147	Winge, H. 1895. Jordfundne Og Nulevende Rovdyr (Carnivora) Fra Lagoa Santa, Minas Geraes, Brasilien: Med Udsigt over Pungdyrenes Slægtskab. Bianco Lunos, Copenhague, .
Nasua_narica	extant	Carnivora	Procyonidae	BR	Minas Gerais	Lapa do Bahu		Middle Pleistocene - Late Holocene	0.009	0.35	147	Winge, H. 1895. Jordfundne Og Nulevende Rovdyr (Carnivora) Fra Lagoa Santa, Minas Geraes, Brasilien: Med Udsigt over Pungdyrenes Slægtskab. Bianco Lunos, Copenhague, .
Panthera_onca	extant	Carnivora	Felidae	BR	Minas Gerais	Lapa do Bahu		Middle Pleistocene - Late Holocene	0.009	0.35	147	Winge, H. 1895. Jordfundne Og Nulevende Rovdyr (Carnivora) Fra Lagoa Santa, Minas Geraes, Brasilien: Med Udsigt over Pungdyrenes Slægtskab. Bianco Lunos, Copenhague, .
Protocyon_troglodytes	extinct	Carnivora	Canidae	BR	Minas Gerais	Lapa do Bahu		Middle Pleistocene - Late Holocene	0.009	0.35	147	Winge, H. 1895. Jordfundne Og Nulevende Rovdyr (Carnivora) Fra Lagoa Santa, Minas Geraes, Brasilien: Med Udsigt over Pungdyrenes Slægtskab. Bianco Lunos, Copenhague, .
Smilodon_populator	extinct	Carnivora	Felidae	BR	Minas Gerais	Lapa do Bahu		Middle Pleistocene - Late Holocene	0.009	0.35	147	Winge, H. 1895. Jordfundne Og Nulevende Rovdyr (Carnivora) Fra Lagoa Santa, Minas Geraes, Brasilien: Med Udsigt over Pungdyrenes Slægtskab. Bianco Lunos, Copenhague, .
Speothos_venaticus	extant	Carnivora	Canidae	BR	Minas Gerais	Lapa do Bahu		Middle Pleistocene - Late Holocene	0.009	0.35	147	Winge, H. 1895. Jordfundne Og Nulevende Rovdyr (Carnivora) Fra Lagoa Santa, Minas Geraes, Brasilien: Med Udsigt over Pungdyrenes Slægtskab. Bianco Lunos, Copenhague, .
Conepatus_chinga	extant	Carnivora	Mephitidae	BR	Minas Gerais	Lapa do Caixão		Middle Pleistocene - Late Holocene	0.009	0.35	148	Winge, H. 1895. Jordfundne Og Nulevende Rovdyr (Carnivora) Fra Lagoa Santa, Minas Geraes, Brasilien: Med Udsigt over Pungdyrenes Slægtskab. Bianco Lunos, Copenhague, .
Conepatus_chinga	extant	Carnivora	Mephitidae	BR	Minas Gerais	Lapa do Capão Secco		Middle Pleistocene - Late Holocene	0.009	0.35	149	Winge, H. 1895. Jordfundne Og Nulevende Rovdyr (Carnivora) Fra Lagoa Santa, Minas Geraes, Brasilien: Med Udsigt over Pungdyrenes Slægtskab. Bianco Lunos, Copenhague, .
Leopardus_pardalis	extant	Carnivora	Felidae	BR	Minas Gerais	Lapa do Capão Secco		Middle Pleistocene - Late Holocene	0.009	0.35	149	Winge, H. 1895. Jordfundne Og Nulevende Rovdyr (Carnivora) Fra Lagoa Santa, Minas Geraes, Brasilien: Med Udsigt over Pungdyrenes Slægtskab. Bianco Lunos, Copenhague, .
Nasua_narica	extant	Carnivora	Procyonidae	BR	Minas Gerais	Lapa do Capão Secco		Middle Pleistocene - Late Holocene	0.009	0.35	149	Winge, H. 1895. Jordfundne Og Nulevende Rovdyr (Carnivora) Fra Lagoa Santa, Minas Geraes, Brasilien: Med Udsigt over Pungdyrenes Slægtskab. Bianco Lunos, Copenhague, .
Protocyon_troglodytes	extinct	Carnivora	Canidae	BR	Minas Gerais	Lapa do Cavallo		Middle Pleistocene - Late Holocene	0.009	0.35	150	Winge, H. 1895. Jordfundne Og Nulevende Rovdyr (Carnivora) Fra Lagoa Santa, Minas Geraes, Brasilien: Med Udsigt over Pungdyrenes Slægtskab. Bianco Lunos, Copenhague, .
Leopardus_tigrinus	extant	Carnivora	Felidae	BR	Minas Gerais	Lapa do Marinho Nº2		Middle Pleistocene - Late Holocene	0.009	0.35	151	Winge, H. 1895. Jordfundne Og Nulevende Rovdyr (Carnivora) Fra Lagoa Santa, Minas Geraes, Brasilien: Med Udsigt over Pungdyrenes Slægtskab. Bianco Lunos, Copenhague, .
Speothos_venaticus	extant	Carnivora	Canidae	BR	Minas Gerais	Lapa do Marinho Nº2		Middle Pleistocene - Late Holocene	0.009	0.35	151	Winge, H. 1895. Jordfundne Og Nulevende Rovdyr (Carnivora) Fra Lagoa Santa, Minas Geraes, Brasilien: Med Udsigt over Pungdyrenes Slægtskab. Bianco Lunos, Copenhague, .
Puma_concolor	extant	Carnivora	Felidae	BR	Minas Gerais	Lapa dos Coxos		Middle Pleistocene - Late Holocene	0.009	0.35	152	Winge, H. 1895. Jordfundne Og Nulevende Rovdyr (Carnivora) Fra Lagoa Santa, Minas Geraes, Brasilien: Med Udsigt over Pungdyrenes Slægtskab. Bianco Lunos, Copenhague, .
Leopardus_pardalis	extant	Carnivora	Felidae	BR	Minas Gerais	Lapa dos Ossinhos		Middle Pleistocene - Late Holocene	0.009	0.35	153	Winge, H. 1895. Jordfundne Og Nulevende Rovdyr (Carnivora) Fra Lagoa Santa, Minas Geraes, Brasilien: Med Udsigt over Pungdyrenes Slægtskab. Bianco Lunos, Copenhague, .
Protocyon_troglodytes	extinct	Carnivora	Canidae	BR	Minas Gerais	Lapa dos Porcos		Middle Pleistocene - Late Holocene	0.009	0.35	154	Winge, H. 1895. Jordfundne Og Nulevende Rovdyr (Carnivora) Fra Lagoa Santa, Minas Geraes, Brasilien: Med Udsigt over Pungdyrenes Slægtskab. Bianco Lunos, Copenhague, .
Conepatus_chinga	extant	Carnivora	Mephitidae	BR	Minas Gerais	Lapa dos Tatus		Middle Pleistocene - Late Holocene	0.009	0.35	155	Winge, H. 1895. Jordfundne Og Nulevende Rovdyr (Carnivora) Fra Lagoa Santa, Minas Geraes, Brasilien: Med Udsigt over Pungdyrenes Slægtskab. Bianco Lunos, Copenhague, .
Leopardus_wiedii	extant	Carnivora	Felidae	BR	Minas Gerais	Lapa dos Tatus		Middle Pleistocene - Late Holocene	0.009	0.35	155	Winge, H. 1895. Jordfundne Og Nulevende Rovdyr (Carnivora) Fra Lagoa Santa, Minas Geraes, Brasilien: Med Udsigt over Pungdyrenes Slægtskab. Bianco Lunos, Copenhague, .
Lontra_longicaudis	extant	Carnivora	Mustelidae	BR	Minas Gerais	Lapa dos Tatus		Middle Pleistocene - Late Holocene	0.009	0.35	155	Winge, H. 1895. Jordfundne Og Nulevende Rovdyr (Carnivora) Fra Lagoa Santa, Minas Geraes, Brasilien: Med Udsigt over Pungdyrenes Slægtskab. Bianco Lunos, Copenhague, .
Nasua_narica	extant	Carnivora	Procyonidae	BR	Minas Gerais	Lapa dos Tatus		Middle Pleistocene - Late Holocene	0.009	0.35	155	Winge, H. 1895. Jordfundne Og Nulevende Rovdyr (Carnivora) Fra Lagoa Santa, Minas Geraes, Brasilien: Med Udsigt over Pungdyrenes Slægtskab. Bianco Lunos, Copenhague, .
Panthera_onca	extant	Carnivora	Felidae	BR	Minas Gerais	Lapa dos Tatus		Middle Pleistocene - Late Holocene	0.009	0.35	155	Winge, H. 1895. Jordfundne Og Nulevende Rovdyr (Carnivora) Fra Lagoa Santa, Minas Geraes, Brasilien: Med Udsigt over Pungdyrenes Slægtskab. Bianco Lunos, Copenhague, .
Protocyon_troglodytes	extinct	Carnivora	Canidae	BR	Minas Gerais	Lapa dos Tatus		Middle Pleistocene - Late Holocene	0.009	0.35	155	Prevosti, F.J. 2006. [Grandes cánidos (Carnivora, Canidae) del Cuaternario de la República Argentina: sistemática, filogenia, bioestratigrafía y paleoecología. PhD. Thesis, Universidad Nacional de La Plata.
Speothos_venaticus	extant	Carnivora	Canidae	BR	Minas Gerais	Lapa dos Tatus		Middle Pleistocene - Late Holocene	0.009	0.35	155	Winge, H. 1895. Jordfundne Og Nulevende Rovdyr (Carnivora) Fra Lagoa Santa, Minas Geraes, Brasilien: Med Udsigt over Pungdyrenes Slægtskab. Bianco Lunos, Copenhague, .
Galictis_vittata	extant	Carnivora	Mustelidae	BR	Minas Gerais	Lapa Vermelha		Middle Pleistocene - Late Holocene	0.009	0.35	156	Winge, H. 1895. Jordfundne Og Nulevende Rovdyr (Carnivora) Fra Lagoa Santa, Minas Geraes, Brasilien: Med Udsigt over Pungdyrenes Slægtskab. Bianco Lunos, Copenhague, .
Leopardus_pardalis	extant	Carnivora	Felidae	BR	Minas Gerais	Lapa Vermelha		Middle Pleistocene - Late Holocene	0.009	0.35	156	Winge, H. 1895. Jordfundne Og Nulevende Rovdyr (Carnivora) Fra Lagoa Santa, Minas Geraes, Brasilien: Med Udsigt over Pungdyrenes Slægtskab. Bianco Lunos, Copenhague, .
Protocyon_troglodytes	extinct	Carnivora	Canidae	BR	Minas Gerais	Lapa Vermelha		Middle Pleistocene - Late Holocene	0.009	0.35	156	Winge, H. 1895. Jordfundne Og Nulevende Rovdyr (Carnivora) Fra Lagoa Santa, Minas Geraes, Brasilien: Med Udsigt over Pungdyrenes Slægtskab. Bianco Lunos, Copenhague, .
Puma_concolor	extant	Carnivora	Felidae	BR	Minas Gerais	Lapa Vermelha		Middle Pleistocene - Late Holocene	0.009	0.35	156	Winge, H. 1895. Jordfundne Og Nulevende Rovdyr (Carnivora) Fra Lagoa Santa, Minas Geraes, Brasilien: Med Udsigt over Pungdyrenes Slægtskab. Bianco Lunos, Copenhague, .
Smilodon_populator	extinct	Carnivora	Felidae	BR	Minas Gerais	Lapa Vermelha		Middle Pleistocene - Late Holocene	0.009	0.35	156	Winge, H. 1895. Jordfundne Og Nulevende Rovdyr (Carnivora) Fra Lagoa Santa, Minas Geraes, Brasilien: Med Udsigt over Pungdyrenes Slægtskab. Bianco Lunos, Copenhague, .
Speothos_venaticus	extant	Carnivora	Canidae	BR	Minas Gerais	Lapa Vermelha		Middle Pleistocene - Late Holocene	0.009	0.35	156	Winge, H. 1895. Jordfundne Og Nulevende Rovdyr (Carnivora) Fra Lagoa Santa, Minas Geraes, Brasilien: Med Udsigt over Pungdyrenes Slægtskab. Bianco Lunos, Copenhague, .
Lycalopex_culpaeus	extant	Carnivora	Canidae	EC	Chimborazo	Chalán creek		Pleistoceno tardio	0.0117	0.129	173	tesis
Panthera_onca	extant	Carnivora	Felidae	EC	Chimborazo	Chalán creek		Pleistoceno tardio	0.0117	0.129	173	Hoffstetter 1952
Panthera_onca	extant	Carnivora	Felidae	EC	Chimborazo	Chimborazo region		Pleistoceno tardio	0.0117	0.129	174	Hoffstetter 1952
Protocyon_troglodytes	extinct	Carnivora	Canidae	EC	Chimborazo	Chimborazo region		Pleistoceno tardio	0.0117	0.129	174	Torres y Hoffstetter 1976; Berta 1988
Lycalopex_sechurae	extant	Carnivora	Canidae	EC	Santa Elena	La Carolina		Pleistoceno tardio	0.0117	0.129	175	Hoffstetter 1952
Protocyon_troglodytes	extinct	Carnivora	Canidae	EC	Santa Elena	La Carolina		Pleistoceno tardio	0.0117	0.129	175	Prevosti (2006) Tesis & tesis Sergio, tesis, catalogo MNHN
Puma_concolor	extant	Carnivora	Felidae	EC	Santa Elena	La Carolina		Pleistoceno tardio	0.0117	0.129	175	tesis, catalogo MNHN, Hoffstetter 1952
Puma_concolor	extant	Carnivora	Felidae	PE	Huánuco	Jatun Uchco		Late Pleistocene	0.0117	0.129	177	Shockey, B.J., Salas-Gismondi, R., Baby, P., Guyot, J.L., Baltazar, M.C., Huamán, L., Clack, A., Stucchi, M., Pujos, F., Emerson, J.M. and Flynn, J.J. 2009. New pleistocene cave faunas of the andes of central perú: Radiocarbon ages and the survival of low latitude, pleistocene DNA. Palaeontologia Electronica 12.
Smilodon_populator	extinct	Carnivora	Felidae	PE	Huánuco	Jatun Uchco		Late Pleistocene	0.0117	0.129	177	Shockey, B.J., Salas-Gismondi, R., Baby, P., Guyot, J.L., Baltazar, M.C., Huamán, L., Clack, A., Stucchi, M., Pujos, F., Emerson, J.M. and Flynn, J.J. 2009. New pleistocene cave faunas of the andes of central perú: Radiocarbon ages and the survival of low latitude, pleistocene DNA. Palaeontologia Electronica 12.
Smilodon_populator	extinct	Carnivora	Felidae	VE	Falcón	Zumbador cave		Late Pleistocene	0.0117	0.129	190	Rincón, A.D. 2006. A first record of the Pleistocene saber-toothed cat Smilodon populator Lund, 1842 (Carnivora: Felidae: Machairodontinae) from Venezuela. Ameghiniana 43: 499–501.
Canis_dirus	extinct	Carnivora	Canidae	VE	Monagas	El Breal de Orocual (ORS-20)		Late Pleistocene	0.0117	0.129	193	molde damian
Conepatus_semistriatus	extant	Carnivora	Mephitidae	VE	Monagas	El Breal de Orocual (ORS-20)		Late Pleistocene	0.0117	0.129	193	Ruiz-Ramoni, D., Solórzano, A.D. and Rincón, A.D. 2014. Record of Skunk, Conepatus (Carnivora: Mephitidae) for Pleistocene-Holocene of Northern South America. Caribbean Journal of Science 48: 117–126.
Smilodon_populator	extinct	Carnivora	Felidae	VE	Monagas	El Breal de Orocual (ORS-20)		Late Pleistocene	0.0117	0.129	193	Solórzano, A., Rincón, A.D. and Mcdonald, H.G. 2015. A new mammal assemblage from the Late Pleistocene El Breal de Orocual, northeast of Venezuela. La Brea and beyond: The Paleontology of Asphalt-Preserved Biotas, Natural History Museum of Los Angeles County Science Series 42: 125–150.
Dusicyon_avus	extinct	Carnivora	Canidae	BR	Rio Grande do Sul	Arroio Chuí	Santa Vitória (Barreira III)	Late Pleistocene	0.116	0.128	161	Prevosti, F.J., Ramírez, M.A., Schiaffini, M., Martin, F., Udrizar Sauthier, D.E., Carrera, M., Sillero-Zubiri, C. and Pardiñas, U.F.J. 2015. Extinctions in near time: new radiocarbon dates point to a very recent disappearance of the South American fox Dusicyon avus (Carnivora: Canidae). Biological Journal of the Linnean Society 116: 704–720.
Protocyon_troglodytes	extinct	Carnivora	Canidae	BR	Rio Grande do Sul	Arroio Chuí	Santa Vitória (Barreira III)	Late Pleistocene	0.116	0.128	161	Oliveira, É. V., Prevosti, F.J. and Pereira, J.C. 2005. Protocyon troglodytes Lund (Mammalia, Carnivora) in the Late Pleistocene of Rio Grande do Sul and their paleoecological significance. Revista Brasileira de Paleontologia 8: 215–220.
Smilodon_populator	extinct	Carnivora	Felidae	BR	Rio Grande do Sul	Arroio Chuí	Santa Vitória (Barreira III)	Late Pleistocene	0.116	0.128	161	Pereira, J.C. 2014. [Caracterização da assembleia fossilífera do Arroio Chuí , Santa Vitória do Palmar (RS) com o auxílio SIG. PhD. Thesis, Universidade Federal do Rio Grande do Sul.
Arctotherium_tarijense	extinct	Carnivora	Ursidae	AR	Buenos Aires	Centinela del Mar		Lujanian	0.007	0.126	12	Soibelzon, L.H. 2004. Revisión sistemática de los Tremarctinae (Carnivora, Ursidae) fósiles de América del Sur. Revista Del Museo Argentino de Ciencias Naturales ‘Bernardino Rivadavia’, Ciencias Zoológicas 6: 107–133.
Panthera_onca	extant	Carnivora	Felidae	AR	Buenos Aires	Centinela del Mar		Lujanian	0.007	0.126	12	tesis Sergio
Dusicyon_avus	extinct	Carnivora	Canidae	AR	Buenos Aires	Fontezuelas		Lujanian	0.007	0.126	23	Prevosti, F.J., Ramírez, M.A., Schiaffini, M., Martin, F., Udrizar Sauthier, D.E., Carrera, M., Sillero-Zubiri, C. and Pardiñas, U.F.J. 2015. Extinctions in near time: new radiocarbon dates point to a very recent disappearance of the South American fox Dusicyon avus (Carnivora: Canidae). Biological Journal of the Linnean Society 116: 704–720.
Dusicyon_avus	extinct	Carnivora	Canidae	AR	Buenos Aires	La Plata		Lujanian	0.007	0.126	27	tesis Sergio
Smilodon_populator	extinct	Carnivora	Felidae	AR	Buenos Aires	La Plata		Lujanian	0.007	0.126	27	Berman, W.D. 1994. [Los carnívoros continentales (Mammalia, Carnivora) del Cenozoico en la provincia de Buenos Aires. PhD. Thesis, Universidad Nacional de La Plata.
Puma_concolor	extant	Carnivora	Felidae	AR	Buenos Aires	Laguna Adela		Lujanian	0.007	0.126	28	tesis Sergio
Arctotherium_tarijense	extinct	Carnivora	Ursidae	AR	Buenos Aires	Las Rosas		Lujanian	0.007	0.126	30	Soibelzon, L.H. 2004. Revisión sistemática de los Tremarctinae (Carnivora, Ursidae) fósiles de América del Sur. Revista Del Museo Argentino de Ciencias Naturales ‘Bernardino Rivadavia’, Ciencias Zoológicas 6: 107–133.
Arctotherium_tarijense	extinct	Carnivora	Ursidae	AR	Buenos Aires	Luján	Lujan	Lujanian	0.007	0.126	32	Soibelzon, L.H. 2004. Revisión sistemática de los Tremarctinae (Carnivora, Ursidae) fósiles de América del Sur. Revista Del Museo Argentino de Ciencias Naturales ‘Bernardino Rivadavia’, Ciencias Zoológicas 6: 107–133.
Canis_dirus	extinct	Carnivora	Canidae	AR	Buenos Aires	Luján		Lujanian	0.007	0.126	32	Prevosti, F.J. 2006. [Grandes cánidos (Carnivora, Canidae) del Cuaternario de la República Argentina: sistemática, filogenia, bioestratigrafía y paleoecología. PhD. Thesis, Universidad Nacional de La Plata.
Dusicyon_avus	extinct	Carnivora	Canidae	AR	Buenos Aires	Luján		Lujanian	0.007	0.126	32	Prevosti, F.J., Ramírez, M.A., Schiaffini, M., Martin, F., Udrizar Sauthier, D.E., Carrera, M., Sillero-Zubiri, C. and Pardiñas, U.F.J. 2015. Extinctions in near time: new radiocarbon dates point to a very recent disappearance of the South American fox Dusicyon avus (Carnivora: Canidae). Biological Journal of the Linnean Society 116: 704–720.
Lyncodon_patagonicus	extant	Carnivora	Mustelidae	AR	Buenos Aires	Luján		Lujanian	0.007	0.126	32	tesis sergio
Panthera_onca	extant	Carnivora	Felidae	AR	Buenos Aires	Luján		Lujanian	0.007	0.126	32	tesis Sergio
Arctotherium_tarijense	extinct	Carnivora	Ursidae	AR	Buenos Aires	Mar del Plata		Lujanian	0.007	0.126	35	Soibelzon, L.H. 2004. Revisión sistemática de los Tremarctinae (Carnivora, Ursidae) fósiles de América del Sur. Revista Del Museo Argentino de Ciencias Naturales ‘Bernardino Rivadavia’, Ciencias Zoológicas 6: 107–133.
Dusicyon_avus	extinct	Carnivora	Canidae	AR	Buenos Aires	Mercedes		Lujanian	0.007	0.126	46	tesis Sergio
Protocyon_troglodytes	extinct	Carnivora	Canidae	AR	Buenos Aires	Mercedes		Lujanian	0.007	0.126	46	Prevosti, F.J. and Schubert, B.W. 2013. First taxon date and stable isotopes (13C, 15N) for the large hypercarnivorous South American canid Protocyon troglodytes (Canidae, Carnivora). Quaternary International 305: 67–73.
Smilodon_populator	extinct	Carnivora	Felidae	AR	Buenos Aires	Miramar (A° La Ballenera)		Lujanian	0.007	0.126	51	Berman, W.D. 1994. [Los carnívoros continentales (Mammalia, Carnivora) del Cenozoico en la provincia de Buenos Aires. PhD. Thesis, Universidad Nacional de La Plata.
Arctotherium_bonariense	extinct	Carnivora	Ursidae	AR	Buenos Aires	Moron		Lujanian	0.007	0.126	59	Soibelzon, L.H. 2004. Revisión sistemática de los Tremarctinae (Carnivora, Ursidae) fósiles de América del Sur. Revista Del Museo Argentino de Ciencias Naturales ‘Bernardino Rivadavia’, Ciencias Zoológicas 6: 107–133.
Lycalopex_cultridens	extinct	Carnivora	Canidae	AR	Buenos Aires	Río Luján		Lujanian	0.007	0.126	72	Berman, W.D. 1994. [Los carnívoros continentales (Mammalia, Carnivora) del Cenozoico en la provincia de Buenos Aires. PhD. Thesis, Universidad Nacional de La Plata.
Lycalopex_gymnocercus	extant	Carnivora	Canidae	AR	Buenos Aires	Río Luján		Lujanian	0.007	0.126	72	Berman, W.D. 1994. [Los carnívoros continentales (Mammalia, Carnivora) del Cenozoico en la provincia de Buenos Aires. PhD. Thesis, Universidad Nacional de La Plata.
Smilodon_populator	extinct	Carnivora	Felidae	AR	Buenos Aires	Río Luján		Lujanian	0.007	0.126	72	Berman, W.D. 1994. [Los carnívoros continentales (Mammalia, Carnivora) del Cenozoico en la provincia de Buenos Aires. PhD. Thesis, Universidad Nacional de La Plata.
Arctotherium_bonariense	extinct	Carnivora	Ursidae	AR	Buenos Aires	Río Quequén Salado		Lujanian	0.007	0.126	73	Soibelzon, L.H. 2004. Revisión sistemática de los Tremarctinae (Carnivora, Ursidae) fósiles de América del Sur. Revista Del Museo Argentino de Ciencias Naturales ‘Bernardino Rivadavia’, Ciencias Zoológicas 6: 107–133.
Smilodon_populator	extinct	Carnivora	Felidae	AR	Buenos Aires	Río Quequén Salado		Lujanian	0.007	0.126	73	Berta, A. 1985. The status of Smilodon in North and South America. Contributions in Science 370: 1–15.
Arctotherium_tarijense	extinct	Carnivora	Ursidae	AR	Buenos Aires	Río Salado		Lujanian	0.007	0.126	74	Soibelzon, L.H. 2004. Revisión sistemática de los Tremarctinae (Carnivora, Ursidae) fósiles de América del Sur. Revista Del Museo Argentino de Ciencias Naturales ‘Bernardino Rivadavia’, Ciencias Zoológicas 6: 107–133.
Dusicyon_avus	extinct	Carnivora	Canidae	AR	Buenos Aires	Río Salado		Lujanian	0.007	0.126	74	Prevosti, F.J., Ramírez, M.A., Schiaffini, M., Martin, F., Udrizar Sauthier, D.E., Carrera, M., Sillero-Zubiri, C. and Pardiñas, U.F.J. 2015. Extinctions in near time: new radiocarbon dates point to a very recent disappearance of the South American fox Dusicyon avus (Carnivora: Canidae). Biological Journal of the Linnean Society 116: 704–720.
Lycalopex_gymnocercus	extant	Carnivora	Canidae	AR	Buenos Aires	Río Salado		Lujanian	0.007	0.126	74	tesis Sergio
Smilodon_populator	extinct	Carnivora	Felidae	AR	Buenos Aires	Río Salado		Lujanian	0.007	0.126	74	tesis
Smilodon_populator	extinct	Carnivora	Felidae	AR	Buenos Aires	Salto		Lujanian	0.007	0.126	76	Berman, W.D. 1994. [Los carnívoros continentales (Mammalia, Carnivora) del Cenozoico en la provincia de Buenos Aires. PhD. Thesis, Universidad Nacional de La Plata.
Puma_concolor	extant	Carnivora	Felidae	AR	Buenos Aires	San Nicolás		Lujanian	0.007	0.126	77	Berman, W.D. 1994. [Los carnívoros continentales (Mammalia, Carnivora) del Cenozoico en la provincia de Buenos Aires. PhD. Thesis, Universidad Nacional de La Plata.
Smilodon_populator	extinct	Carnivora	Felidae	AR	Buenos Aires	Tapalqué		Lujanian	0.007	0.126	84	Berman, W.D. 1994. [Los carnívoros continentales (Mammalia, Carnivora) del Cenozoico en la provincia de Buenos Aires. PhD. Thesis, Universidad Nacional de La Plata.
Conepatus_primaevus	extinct	Carnivora	Mephitidae	AR	Ciudad Autónoma de Buenos Aires	Casa quinta del Sr. Alzaga		Lujanian	0.007	0.126	94	Schiaffini, M.I. and Prevosti, F.J. 2019. Taxonomy and systematic of fossil hog-nosed skunks, genus Conepatus (Carnivora: Mephitidae) from Argentina. Journal of South American Earth Sciences 89: 140–157.
Protocyon_troglodytes	extinct	Carnivora	Canidae	AR	Formosa	Bermejo river		Lujanian	0.007	0.126	109	Prevosti, F.J., Zurita, A.E. and Carlini, A.A. 2005. Biostratigraphy, systematics, and paleoecology of Protocyon Giebel, 1855 (Carnivora, Canidae) in South America. Journal of South American Earth Sciences 20: 5–12.
Panthera_onca	extant	Carnivora	Felidae	AR	Tucumán	San Miguel de Tucumán	Tucumán	Lujanian	0.007	0.126	117	P. E. Ortiz, D. A. Garcia-Lopez, and M. C. Madozzo Jaen, G. I. Esteban. 2019. Síntesis actualizada del registro paleontológico pleistoceno en el Noroeste argentino. Mioceno al Pleistoceno del centro y norte de Argentina
Panthera_onca	extant	Carnivora	Felidae	BO	Chuquisaca	Ñuapua I		Lujanian	0.007	0.126	118	tesis, catalogo MNHN
Protocyon_troglodytes	extinct	Carnivora	Canidae	BO	Chuquisaca	Ñuapua I		Lujanian	0.007	0.126	118	Prevosti (2006) Tesis & tesis Sergio
Smilodon_populator	extinct	Carnivora	Felidae	BO	Chuquisaca	Ñuapua I		Lujanian	0.007	0.126	118	tesis, catalogo MNHN
Smilodon_populator	extinct	Carnivora	Felidae	BR	Bahia	Borboletas Cave		Lujanian	0.007	0.126	126	de Oliveira Nascimento, J.S., Oliveira, É.V. and da Silva, J.L.L. 2020. Taxonomy and paleoenvironmental inferences from fossil vertebrates of Paripiranga Borboletas Cave, Northeastern Bahia, Brazil. Journal of South American Earth Sciences 99: 102491.
Chrysocyon_brachyurus	extant	Carnivora	Canidae	BR	Bahia	Gruna das Três Cobras		Lujanian	0.007	0.126	127	R. Costa da Silva, M. Berbert-Born, and D. E. F. Bustamante, T. N. Santoro, F. Sedor, L. dos Santos Avilla. 2019. Diversity and preservation of Pleistocene tetrapods from caves of southwestern Bahia, Brazil. Journal of South American Earth Sciences 90:233-254
Panthera_onca	extant	Carnivora	Felidae	BR	Bahia	Gruna das Três Cobras		Lujanian	0.007	0.126	127	R. Costa da Silva, M. Berbert-Born, and D. E. F. Bustamante, T. N. Santoro, F. Sedor, L. dos Santos Avilla. 2019. Diversity and preservation of Pleistocene tetrapods from caves of southwestern Bahia, Brazil. Journal of South American Earth Sciences 90:233-254
Smilodon_populator	extinct	Carnivora	Felidae	BR	Bahia	Gruna das Três Cobras		Lujanian	0.007	0.126	127	R. Costa da Silva, M. Berbert-Born, and D. E. F. Bustamante, T. N. Santoro, F. Sedor, L. dos Santos Avilla. 2019. Diversity and preservation of Pleistocene tetrapods from caves of southwestern Bahia, Brazil. Journal of South American Earth Sciences 90:233-254
Protocyon_troglodytes	extinct	Carnivora	Canidae	BR	Ceará	Itapipoca (João Cativo)		Lujanian	0.007	0.126	131	Prevosti, F.J. 2006. [Grandes cánidos (Carnivora, Canidae) del Cuaternario de la República Argentina: sistemática, filogenia, bioestratigrafía y paleoecología. PhD. Thesis, Universidad Nacional de La Plata.
Smilodon_populator	extinct	Carnivora	Felidae	BR	Ceará	Itapipoca (João Cativo)		Lujanian	0.007	0.126	131	Ximenes, C.L. 2009. Tanques Fossilíferos de Itapipoca, CE. Sítios Geológicos e Paleontológicos Do Brasil 2: 465–478.
Nasua_nasua	extant	Carnivora	Procyonidae	BR	Goiás	Serra da Mesa (Carneiro)		Lujanian	0.007	0.126	132	Salles, L.O., Carvalho, G.S., Weksler, M., Sicuro, F.L., Abreu, F., Camardella, A.R., Guedes, P.G., Avilla, L.S., Abrantes, E.A.P., Sahate, V. and Costa, I.S. 1999. Fauna de mamíferos do Quaternário de Serra da Mesa (Goiás, Brasil). Publicações Avulsas Do Museu Nacional 78: 1–15.
Smilodon_populator	extinct	Carnivora	Felidae	BR	Mato Grosso do Sul	Serra do Bodoquena (Nossa Senhora Aparecida cave)		Lujanian	0.007	0.126	133	L. O. Salles, C. Cartelle, and P. G. Guedes, P. C. Boggiani, A. Janoo, C. A. M. Russo. 2006. Quaternary mammals from Serra do Bodoquena, Mato Grosso do Sul, Brazil. Boletim do Museu Nacional 521:1-12
Herpailurus_yagouaroundi	extant	Carnivora	Felidae	BR	Piaui	São Raimundo Nonato (Antonião)		Lujanian	0.007	0.126	157	Guérin, C.A., Curvello, M.A., Faure, M., Hugueney, M. and Mourer-Chauviré, C. 1993. La faune pléistocène du Piaui (Nordeste du Brésil): implications paléoécologiques et biochronologiques. Quaternaria Nova 3: 303–341.
Protocyon_troglodytes	extinct	Carnivora	Canidae	BR	Piaui	São Raimundo Nonato (Antonião)		Lujanian	0.007	0.126	157	Guérin, C.A., Curvello, M.A., Faure, M., Hugueney, M. and Mourer-Chauviré, C. 1993. La faune pléistocène du Piaui (Nordeste du Brésil): implications paléoécologiques et biochronologiques. Quaternaria Nova 3: 303–341.
Smilodon_populator	extinct	Carnivora	Felidae	BR	Piaui	São Raimundo Nonato (Antonião)		Lujanian	0.007	0.126	157	Guérin, C.A., Curvello, M.A., Faure, M., Hugueney, M. and Mourer-Chauviré, C. 1993. La faune pléistocène du Piaui (Nordeste du Brésil): implications paléoécologiques et biochronologiques. Quaternaria Nova 3: 303–341.
Herpailurus_yagouaroundi	extant	Carnivora	Felidae	BR	Piaui	São Raimundo Nonato (Garrincho)		Lujanian	0.007	0.126	158	Guérin, C.A., Curvello, M.A., Faure, M., Hugueney, M. and Mourer-Chauviré, C. 1993. La faune pléistocène du Piaui (Nordeste du Brésil): implications paléoécologiques et biochronologiques. Quaternaria Nova 3: 303–341.
Panthera_onca	extant	Carnivora	Felidae	BR	Piaui	São Raimundo Nonato (Garrincho)		Lujanian	0.007	0.126	158	Guérin, C.A., Curvello, M.A., Faure, M., Hugueney, M. and Mourer-Chauviré, C. 1993. La faune pléistocène du Piaui (Nordeste du Brésil): implications paléoécologiques et biochronologiques. Quaternaria Nova 3: 303–341.
Arctotherium_wingei	extinct	Carnivora	Ursidae	BR	Piaui	São Raimundo Nonato (Pilão)		Lujanian	0.007	0.126	159	Guérin, C.A., Curvello, M.A., Faure, M., Hugueney, M. and Mourer-Chauviré, C. 1993. La faune pléistocène du Piaui (Nordeste du Brésil): implications paléoécologiques et biochronologiques. Quaternaria Nova 3: 303–341.
Herpailurus_yagouaroundi	extant	Carnivora	Felidae	BR	Piaui	São Raimundo Nonato (Pilão)		Lujanian	0.007	0.126	159	Guérin, C.A., Curvello, M.A., Faure, M., Hugueney, M. and Mourer-Chauviré, C. 1993. La faune pléistocène du Piaui (Nordeste du Brésil): implications paléoécologiques et biochronologiques. Quaternaria Nova 3: 303–341.
Smilodon_populator	extinct	Carnivora	Felidae	BR	Piaui	São Raimundo Nonato (Pilão)		Lujanian	0.007	0.126	159	Guérin, C.A., Curvello, M.A., Faure, M., Hugueney, M. and Mourer-Chauviré, C. 1993. La faune pléistocène du Piaui (Nordeste du Brésil): implications paléoécologiques et biochronologiques. Quaternaria Nova 3: 303–341.
Cerdocyon_thous	extant	Carnivora	Canidae	BR	Rio Grande do Norte	Lajedo de Soledade		Lujanian	0.007	0.126	160	Porpino, K. de O., Ferreira dos Santos, M. de F.C. and Bergqvist, L.P. 2004. Registro de mamíferos fósseis no Lajedo de Soledade, Apodi, Rio Grande do Norte, Brasil. Revista Brasileira de Paleontologia 7: 349–358.
Protocyon_troglodytes	extinct	Carnivora	Canidae	BR	Rio Grande do Norte	Lajedo de Soledade		Lujanian	0.007	0.126	160	Porpino, K. de O., Ferreira dos Santos, M. de F.C. and Bergqvist, L.P. 2004. Registro de mamíferos fósseis no Lajedo de Soledade, Apodi, Rio Grande do Norte, Brasil. Revista Brasileira de Paleontologia 7: 349–358.
Smilodon_populator	extinct	Carnivora	Felidae	BR	Rio Grande do Norte	Lajedo de Soledade		Lujanian	0.007	0.126	160	Porpino, K. de O., Ferreira dos Santos, M. de F.C. and Bergqvist, L.P. 2004. Registro de mamíferos fósseis no Lajedo de Soledade, Apodi, Rio Grande do Norte, Brasil. Revista Brasileira de Paleontologia 7: 349–358.
Puma_concolor	extant	Carnivora	Felidae	UY	Artigas	Campos Laureano Dos Santos	Sopas	Lujanian	0.007	0.126	182	M. Ubilla and M. T. Alberdi. 1990. Hippidion sp. (Mammalia, Perissodactyla, Equidae) en Sedimentos del Pleistoceno Superior del Uruguay (Edad Mamifero Luganense). Estudios Geologia 46:453-464
Smilodon_populator	extinct	Carnivora	Felidae	UY	Artigas	Campos Laureano Dos Santos	Sopas	Lujanian	0.007	0.126	182	M. Ubilla, D. Perea, and A. Rinderknecht, A. Corona. 2009. Pleistocene mammals from Uruguay: Biostratigraphic, biogeographic and environmental connotations. QuaternÃ¡rio do Rio Grande do Sul. Sociedade Brasileira de PaleontologÃ­a.
Smilodon_populator	extinct	Carnivora	Felidae	UY	Artigas	Tres Cruces Grande Creek	Sopas	Lujanian	0.007	0.126	183	A. Manzuetti, D. Perea, and M. Ubilla, A. Rinderknecht. 2018. First record of Smilodon fatalis Leidy, 1868 (Felidae, Machairodontinae) in the extra-Andean region of South America (late Pleistocene, Sopas Formation), Uruguay: Taxonomic and paleobiogeographic implications. Quaternary Science Reviews 180:57-62
Dusicyon_avus	extinct	Carnivora	Canidae	UY	Salto	Paso Muñoz Bridge	Sopas	Lujanian	0.007	0.126	187	Prevosti, F.J., Ubilla, M. and Perea, D. 2009. Large extinct canids from the Pleistocene of Uruguay: systematic, biogeographic and paleoecological remarks. Historical Biology 21: 79–89.
Panthera_onca	extant	Carnivora	Felidae	UY	Salto	Paso Muñoz Bridge	Sopas	Lujanian	0.007	0.126	187	M. Ubilla, D. Perea, and A. Rinderknecht, A. Corona. 2009. Pleistocene mammals from Uruguay: Biostratigraphic, biogeographic and environmental connotations. QuaternÃ¡rio do Rio Grande do Sul. Sociedade Brasileira de PaleontologÃ­a.
Protocyon_troglodytes	extinct	Carnivora	Canidae	UY	Salto	Paso Muñoz Bridge	Sopas	Lujanian	0.007	0.126	187	Prevosti, F.J., Ubilla, M. and Perea, D. 2009. Large extinct canids from the Pleistocene of Uruguay: systematic, biogeographic and paleoecological remarks. Historical Biology 21: 79–89.
Leopardus_pardalis	extant	Carnivora	Felidae	UY	Tacuarembó	Arroyo Malo	Sopas	Lujanian	0.007	0.126	188	M. Ubilla, D. Perea, and A. Rinderknecht, A. Corona. 2009. Pleistocene mammals from Uruguay: Biostratigraphic, biogeographic and environmental connotations. QuaternÃ¡rio do Rio Grande do Sul. Sociedade Brasileira de PaleontologÃ­a.
Lontra_longicaudis	extant	Carnivora	Mustelidae	UY	Tacuarembó	Arroyo Malo	Sopas	Lujanian	0.007	0.126	188	M. Ubilla, D. Perea, and A. Rinderknecht, A. Corona. 2009. Pleistocene mammals from Uruguay: Biostratigraphic, biogeographic and environmental connotations. QuaternÃ¡rio do Rio Grande do Sul. Sociedade Brasileira de PaleontologÃ­a.
Lycalopex_gymnocercus	extant	Carnivora	Canidae	UY	Tacuarembó	Arroyo Malo	Sopas	Lujanian	0.007	0.126	188	A. Manzuetti, M. Ubilla, and A. Rinderknecht, D. Perea. 2020. The pampas fox Lycalopex gymnocercus (Fischer, 1814) (Carnivora, Canidae) in the late Pleistocene of northern Uruguay. Ameghiniana
Panthera_onca	extant	Carnivora	Felidae	UY	Tacuarembó	Arroyo Malo	Sopas	Lujanian	0.007	0.126	188	M. Ubilla, D. Perea, and A. Rinderknecht, A. Corona. 2009. Pleistocene mammals from Uruguay: Biostratigraphic, biogeographic and environmental connotations. QuaternÃ¡rio do Rio Grande do Sul. Sociedade Brasileira de PaleontologÃ­a.
Smilodon_populator	extinct	Carnivora	Felidae	UY	Tacuarembó	Arroyo Malo	Sopas	Lujanian	0.007	0.126	188	M. Ubilla, D. Perea, and A. Rinderknecht, A. Corona. 2009. Pleistocene mammals from Uruguay: Biostratigraphic, biogeographic and environmental connotations. QuaternÃ¡rio do Rio Grande do Sul. Sociedade Brasileira de PaleontologÃ­a.
Pteronura_brasiliensis	extant	Carnivora	Mustelidae	AR	Entre Ríos	Salto Ander Egg	Salto Ander Egg (SS1)	Lujanian	0.1	0.125	108	Ferrero, B.S., Noriega, J.I., Brunetto, E. and Nuñez Otaño, N. 2017. Vertebrate continental assemblage from the Last Interglacial in southern South America (Entre Ríos, Argentina). Biostratigraphy and paleoenvironment. Palaeogeography, Palaeoclimatology, Palaeoecology 466: 89–99.
Smilodon_populator	extinct	Carnivora	Felidae	AR	Entre Ríos	Doll Creek	Salto Ander Egg (SS2)	Lujanian	0.06	0.1	105	Ferrero, B.S., Noriega, J.I., Brunetto, E. and Nuñez Otaño, N. 2017. Vertebrate continental assemblage from the Last Interglacial in southern South America (Entre Ríos, Argentina). Biostratigraphy and paleoenvironment. Palaeogeography, Palaeoclimatology, Palaeoecology 466: 89–99.
Lycalopex_gymnocercus	extant	Carnivora	Canidae	AR	Entre Ríos	Ensenada Creek	Salto Ander Egg (SS2)	Lujanian	0.06	0.1	106	Ferrero, B.S., Noriega, J.I., Brunetto, E. and Nuñez Otaño, N. 2017. Vertebrate continental assemblage from the Last Interglacial in southern South America (Entre Ríos, Argentina). Biostratigraphy and paleoenvironment. Palaeogeography, Palaeoclimatology, Palaeoecology 466: 89–99.
Canis_dirus	extinct	Carnivora	Canidae	VE	Zulia	Inciarte Tar Pits		Lujanian	0.0255	0.0454	194	Prevosti, F.J. and Rincón, A.D. 2007. A new fossil canid assemblage from the late Pleistocene of northern South America: the canids of the Inciarte Asphalt Pit (Zulia, Venezuela), fossil record and biogeography. Journal of Paleontology 81: 1053–1065.
Protocyon_troglodytes	extinct	Carnivora	Canidae	VE	Zulia	Inciarte Tar Pits		Lujanian	0.0255	0.0454	194	Prevosti, F.J. and Rincón, A.D. 2007. A new fossil canid assemblage from the late Pleistocene of northern South America: the canids of the Inciarte Asphalt Pit (Zulia, Venezuela), fossil record and biogeography. Journal of Paleontology 81: 1053–1065.
Smilodon_populator	extinct	Carnivora	Felidae	VE	Zulia	Inciarte Tar Pits		Lujanian	0.0255	0.0454	194	Rincón, A.D. 2006. A first record of the Pleistocene saber-toothed cat Smilodon populator Lund, 1842 (Carnivora: Felidae: Machairodontinae) from Venezuela. Ameghiniana 43: 499–501.
Conepatus_mercedensis	extinct	Carnivora	Mephitidae	AR	Buenos Aires	Mercedes (A° Frías)		Lujanian	0.00909	0.03451	48	Schiaffini, M.I. and Prevosti, F.J. 2019. Taxonomy and systematic of fossil hog-nosed skunks, genus Conepatus (Carnivora: Mephitidae) from Argentina. Journal of South American Earth Sciences 89: 140–157.
Lycalopex_ensenadensis	extinct	Carnivora	Canidae	AR	Buenos Aires	Mercedes (A° Frías)		Lujanian	0.00909	0.03451	48	tesis Sergio
Lycalopex_gymnocercus	extant	Carnivora	Canidae	AR	Buenos Aires	Mercedes (A° Frías)		Lujanian	0.00909	0.03451	48	tesis Sergio
Chrysocyon_brachyurus	extant	Carnivora	Canidae	BR	Bahia	Gruta do Ioiô cave		Lujanian	0.00817	0.030862	128	Eltink, E., Castro, M., Montefeltro, F.C., Dantas, M.A.T., Scherer, C.S., de Oliveira, P.V. and Langer, M.C. 2020. Mammalian fossils from Gruta do Ioiô cave and past of the Chapada Diamantina, northeastern Brazil, using taphonomy, radiocarbon dating and paleoecology. Journal of South American Earth Sciences 98: 102379.
Eira_barbara	extant	Carnivora	Mustelidae	BR	Bahia	Gruta do Ioiô cave		Lujanian	0.00817	0.030862	128	Eltink, E., Castro, M., Montefeltro, F.C., Dantas, M.A.T., Scherer, C.S., de Oliveira, P.V. and Langer, M.C. 2020. Mammalian fossils from Gruta do Ioiô cave and past of the Chapada Diamantina, northeastern Brazil, using taphonomy, radiocarbon dating and paleoecology. Journal of South American Earth Sciences 98: 102379.
Leopardus_pardalis	extant	Carnivora	Felidae	BR	Bahia	Gruta do Ioiô cave		Lujanian	0.00817	0.030862	128	Eltink, E., Castro, M., Montefeltro, F.C., Dantas, M.A.T., Scherer, C.S., de Oliveira, P.V. and Langer, M.C. 2020. Mammalian fossils from Gruta do Ioiô cave and past of the Chapada Diamantina, northeastern Brazil, using taphonomy, radiocarbon dating and paleoecology. Journal of South American Earth Sciences 98: 102379.
Puma_concolor	extant	Carnivora	Felidae	BR	Bahia	Gruta do Ioiô cave		Lujanian	0.030351	0.030862	129	Eltink, E., Castro, M., Montefeltro, F.C., Dantas, M.A.T., Scherer, C.S., de Oliveira, P.V. and Langer, M.C. 2020. Mammalian fossils from Gruta do Ioiô cave and past of the Chapada Diamantina, northeastern Brazil, using taphonomy, radiocarbon dating and paleoecology. Journal of South American Earth Sciences 98: 102379.
Cerdocyon_thous	extant	Carnivora	Canidae	UY	Colonia	El Caño Creek	Dolores	Lujanian	0.01048	0.0301	184	A. Manzuetti, D. Perea, and A. Rinderknecht, M. Ubilla. 2018. New Canid Remains from Dolores Formation, late Pleistocene-early Holocene, Uruguay. Journal of Mammalian Evolution 25:391-396
Dusicyon_avus	extinct	Carnivora	Canidae	UY	Colonia	El Caño Creek	Dolores	Lujanian	0.01048	0.0301	184	A. Manzuetti, D. Perea, and A. Rinderknecht, M. Ubilla. 2018. New Canid Remains from Dolores Formation, late Pleistocene-early Holocene, Uruguay. Journal of Mammalian Evolution 25:391-396
Smilodon_populator	extinct	Carnivora	Felidae	UY	Colonia	Limetas Creek	Dolores	Lujanian	0.01048	0.0301	185	Manzuetti, A., Perea, D., Jones, W., Ubilla, M. and Rinderknecht, A. 2020. An extremely large saber-tooth cat skull from Uruguay (late Pleistocene–early Holocene, Dolores Formation): body size and paleobiological implications. Alcheringa: An Australasian Journal of Palaeontology 44: 332–339.
Arctotherium_tarijense	extinct	Carnivora	Ursidae	UY	Río Negro	Arroyo Gutierrez	Dolores	Lujanian	0.01048	0.0301	186	Soibelzon, L.H. 2002. [Los Ursidae (Carnivora, Fissipedia) fósiles de la República Argentina. Aspectos sistemáticos y paleoecológicos. PhD. Thesis, Universidad Nacional de La Plata.
Puma_concolor	extant	Carnivora	Felidae	PE	Huánuco	Cueva Roselló		Late Pleistocene	0.02222	0.0233	176	Shockey, B.J., Salas-Gismondi, R., Baby, P., Guyot, J.L., Baltazar, M.C., Huamán, L., Clack, A., Stucchi, M., Pujos, F., Emerson, J.M. and Flynn, J.J. 2009. New pleistocene cave faunas of the andes of central perú: Radiocarbon ages and the survival of low latitude, pleistocene DNA. Palaeontologia Electronica 12.
Lycalopex_culpaeus	extant	Carnivora	Canidae	PE	Puno	Casa del Diablo cave		Late Pleistocene	0.01283	0.02306	181	Villavicencio, N.A. and Werdelin, L. 2018. The Casa del Diablo cave (Puno, Peru) and the late Pleistocene demise of megafauna in the Andean Altiplano. Quaternary Science Reviews 195: 21–31.
Arctotherium_wingei	extinct	Carnivora	Ursidae	BR	Tocantins	Gruta do Urso		Late Pleistocene - Holocene	0.0038	0.022	162	Rodrigues, S., Avilla, L.S., Soibelzon, L.H. and Bernardes, C. 2014. Late Pleistocene carnivores (Carnivora: Mammalia) from a cave sedimentary deposit in northern Brazil. Anais Da Academia Brasileira de Ciências 86: 1641–1655.
Cerdocyon_thous	extant	Carnivora	Canidae	BR	Tocantins	Gruta do Urso		Late Pleistocene - Holocene	0.0038	0.022	162	Rodrigues, S., Avilla, L.S., Soibelzon, L.H. and Bernardes, C. 2014. Late Pleistocene carnivores (Carnivora: Mammalia) from a cave sedimentary deposit in northern Brazil. Anais Da Academia Brasileira de Ciências 86: 1641–1655.
Galictis_cuja	extant	Carnivora	Mustelidae	BR	Tocantins	Gruta do Urso		Late Pleistocene - Holocene	0.0038	0.022	162	Rodrigues, S., Avilla, L.S., Soibelzon, L.H. and Bernardes, C. 2014. Late Pleistocene carnivores (Carnivora: Mammalia) from a cave sedimentary deposit in northern Brazil. Anais Da Academia Brasileira de Ciências 86: 1641–1655.
Leopardus_geoffroyi	extant	Carnivora	Felidae	BR	Tocantins	Gruta do Urso		Late Pleistocene - Holocene	0.0038	0.022	162	Rodrigues, S., Avilla, L.S., Soibelzon, L.H. and Bernardes, C. 2014. Late Pleistocene carnivores (Carnivora: Mammalia) from a cave sedimentary deposit in northern Brazil. Anais Da Academia Brasileira de Ciências 86: 1641–1655.
Nasua_nasua	extant	Carnivora	Procyonidae	BR	Tocantins	Gruta do Urso		Late Pleistocene - Holocene	0.0038	0.022	162	Rodrigues, S., Avilla, L.S., Soibelzon, L.H. and Bernardes, C. 2014. Late Pleistocene carnivores (Carnivora: Mammalia) from a cave sedimentary deposit in northern Brazil. Anais Da Academia Brasileira de Ciências 86: 1641–1655.
Panthera_onca	extant	Carnivora	Felidae	BR	Tocantins	Gruta do Urso		Late Pleistocene - Holocene	0.0038	0.022	162	Rodrigues, S., Avilla, L.S., Soibelzon, L.H. and Bernardes, C. 2014. Late Pleistocene carnivores (Carnivora: Mammalia) from a cave sedimentary deposit in northern Brazil. Anais Da Academia Brasileira de Ciências 86: 1641–1655.
Procyon_cancrivorus	extant	Carnivora	Procyonidae	BR	Tocantins	Gruta do Urso		Late Pleistocene - Holocene	0.0038	0.022	162	Rodriguez, S.G., Soibelzon, L.H., Rodrigues, S., Morgan, C.C., Bernardes, C., Avilla, L. and Lynch, E. 2013. First record of Procyon cancrivorus (G. Cuvier, 1798) (Carnivora, Procyonidae) in stratigraphic context in the Late Pleistocene of Brazil. Journal of South American Earth Sciences 45: 1–5.
Puma_concolor	extant	Carnivora	Felidae	BR	Tocantins	Gruta do Urso		Late Pleistocene - Holocene	0.0038	0.022	162	Rodrigues, S., Avilla, L.S., Soibelzon, L.H. and Bernardes, C. 2014. Late Pleistocene carnivores (Carnivora: Mammalia) from a cave sedimentary deposit in northern Brazil. Anais Da Academia Brasileira de Ciências 86: 1641–1655.
Smilodon_populator	extinct	Carnivora	Felidae	AR	Buenos Aires	Mercedes (A° Leguizamón)	Lujan (Guerrero mb)	Lujanian	0.01	0.021	49	Chimento, N.R., Agnolin, F.L., Soibelzon, L., Ochoa, J.G. and Buide, V. 2019. Evidence of intraspecific agonistic interactions in Smilodon populator (Carnivora, Felidae). Comptes Rendus Palevol 18: 449–454.
Canis_dirus	extinct	Carnivora	Canidae	VE	Falcón	Muaco		Lujanian	0.00903	0.016375	189	Prevosti, F.J. 2006. [Grandes cánidos (Carnivora, Canidae) del Cuaternario de la República Argentina: sistemática, filogenia, bioestratigrafía y paleoecología. PhD. Thesis, Universidad Nacional de La Plata.
Canis_dirus	extinct	Carnivora	Canidae	PE	Piura	Talara tar-seeps		Late Pleistocene	0.013616	0.014418	180	Seymour, K.L. 2015. Perusing Talara: overview of the Late Pleistocene fossils from the tar seeps of Peru. La Brea and beyond: The Paleontology of Asphalt-Preserved Biotas, Natural History Museum of Los Angeles County Science Series 97–109.
Conepatus_talarae	extinct	Carnivora	Mephitidae	PE	Piura	Talara tar-seeps		Late Pleistocene	0.013616	0.014418	180	Churcher, C.S. and van Zyll de Jong, C.G. 1965. Conepatus talarae n. sp. from the Talara Tar-seeps , Peru. Contributions of the Royal Ontario Museum of Zoology 62: 1–15.
Lycalopex_sechurae	extant	Carnivora	Canidae	PE	Piura	Talara tar-seeps		Late Pleistocene	0.013616	0.014418	180	Seymour, K.L. 2015. Perusing Talara: overview of the Late Pleistocene fossils from the tar seeps of Peru. La Brea and beyond: The Paleontology of Asphalt-Preserved Biotas, Natural History Museum of Los Angeles County Science Series 97–109.
Panthera_onca	extant	Carnivora	Felidae	PE	Piura	Talara tar-seeps		Late Pleistocene	0.013616	0.014418	180	Seymour, K.L. 2015. Perusing Talara: overview of the Late Pleistocene fossils from the tar seeps of Peru. La Brea and beyond: The Paleontology of Asphalt-Preserved Biotas, Natural History Museum of Los Angeles County Science Series 97–109.
Puma_concolor	extant	Carnivora	Felidae	PE	Piura	Talara tar-seeps		Late Pleistocene	0.013616	0.014418	180	Seymour, K.L. 2015. Perusing Talara: overview of the Late Pleistocene fossils from the tar seeps of Peru. La Brea and beyond: The Paleontology of Asphalt-Preserved Biotas, Natural History Museum of Los Angeles County Science Series 97–109.
Smilodon_populator	extinct	Carnivora	Felidae	PE	Piura	Talara tar-seeps		Late Pleistocene	0.013616	0.014418	180	Seymour, K.L. 2015. Perusing Talara: overview of the Late Pleistocene fossils from the tar seeps of Peru. La Brea and beyond: The Paleontology of Asphalt-Preserved Biotas, Natural History Museum of Los Angeles County Science Series 97–109.
Dusicyon_avus	extinct	Carnivora	Canidae	CL	Magallanes	Pali Aike zone		Late Pleistocene - Holocene	0.0095	0.01413	169	Prevosti, F.J., Ramírez, M.A., Schiaffini, M., Martin, F., Udrizar Sauthier, D.E., Carrera, M., Sillero-Zubiri, C. and Pardiñas, U.F.J. 2015. Extinctions in near time: new radiocarbon dates point to a very recent disappearance of the South American fox Dusicyon avus (Carnivora: Canidae). Biological Journal of the Linnean Society 116: 704–720.
Lycalopex_culpaeus	extant	Carnivora	Canidae	CL	Magallanes	Pali Aike zone		Late Pleistocene - Holocene	0.0095	0.01413	169	Prevosti, F.J., Ramírez, M.A., Schiaffini, M., Martin, F., Udrizar Sauthier, D.E., Carrera, M., Sillero-Zubiri, C. and Pardiñas, U.F.J. 2015. Extinctions in near time: new radiocarbon dates point to a very recent disappearance of the South American fox Dusicyon avus (Carnivora: Canidae). Biological Journal of the Linnean Society 116: 704–720.
Lycalopex_griseus	extant	Carnivora	Canidae	CL	Magallanes	Pali Aike zone		Late Pleistocene - Holocene	0.0095	0.01413	169	Prevosti, F.J., Ramírez, M.A., Schiaffini, M., Martin, F., Udrizar Sauthier, D.E., Carrera, M., Sillero-Zubiri, C. and Pardiñas, U.F.J. 2015. Extinctions in near time: new radiocarbon dates point to a very recent disappearance of the South American fox Dusicyon avus (Carnivora: Canidae). Biological Journal of the Linnean Society 116: 704–720.
Dusicyon_avus	extinct	Carnivora	Canidae	CL	Magallanes	Cueva del Milodon		Late Pleistocene - Holocene	0.0102	0.01356	165	Prevosti, F.J., Ramírez, M.A., Schiaffini, M., Martin, F., Udrizar Sauthier, D.E., Carrera, M., Sillero-Zubiri, C. and Pardiñas, U.F.J. 2015. Extinctions in near time: new radiocarbon dates point to a very recent disappearance of the South American fox Dusicyon avus (Carnivora: Canidae). Biological Journal of the Linnean Society 116: 704–720.
Panthera_onca	extant	Carnivora	Felidae	CL	Magallanes	Cueva del Milodon		Late Pleistocene - Holocene	0.0102	0.01356	165	Tonni, E.P., Carlini, A.A., Yané, G.J.S. and Figini, A.J. 2003. Cronología radiocarbónica y condiciones climáticas en la ‘Cueva del Milodón’ (sur de Chile) durante el Pleistoceno Tardío. Ameghiniana 40: 609–615.
Arctotherium_tarijense	extinct	Carnivora	Ursidae	CL	Magallanes	Los Chingues's cave		Late Pleistocene	0.01301	0.01341	168	Soibelzon, L.H. 2004. Revisión sistemática de los Tremarctinae (Carnivora, Ursidae) fósiles de América del Sur. Revista Del Museo Argentino de Ciencias Naturales ‘Bernardino Rivadavia’, Ciencias Zoológicas 6: 107–133.
Dusicyon_avus	extinct	Carnivora	Canidae	CL	Magallanes	Lago Sofia 1 cave		Late Pleistocene - Holocene	0.01157	0.01299	167	Prevosti, F.J., Ramírez, M.A., Schiaffini, M., Martin, F., Udrizar Sauthier, D.E., Carrera, M., Sillero-Zubiri, C. and Pardiñas, U.F.J. 2015. Extinctions in near time: new radiocarbon dates point to a very recent disappearance of the South American fox Dusicyon avus (Carnivora: Canidae). Biological Journal of the Linnean Society 116: 704–720.
Dusicyon_avus	extinct	Carnivora	Canidae	CL	Magallanes	Fell's cave		Late Pleistocene - Holocene	0.0122	0.01275	166	Prevosti, F.J., Ramírez, M.A., Schiaffini, M., Martin, F., Udrizar Sauthier, D.E., Carrera, M., Sillero-Zubiri, C. and Pardiñas, U.F.J. 2015. Extinctions in near time: new radiocarbon dates point to a very recent disappearance of the South American fox Dusicyon avus (Carnivora: Canidae). Biological Journal of the Linnean Society 116: 704–720.
Lycalopex_culpaeus	extant	Carnivora	Canidae	CL	Magallanes	Fell's cave		Late Pleistocene - Holocene	0.0122	0.01275	166	Prevosti, F.J., Ramírez, M.A., Schiaffini, M., Martin, F., Udrizar Sauthier, D.E., Carrera, M., Sillero-Zubiri, C. and Pardiñas, U.F.J. 2015. Extinctions in near time: new radiocarbon dates point to a very recent disappearance of the South American fox Dusicyon avus (Carnivora: Canidae). Biological Journal of the Linnean Society 116: 704–720.
Lycalopex_griseus	extant	Carnivora	Canidae	CL	Magallanes	Fell's cave		Late Pleistocene - Holocene	0.0122	0.01275	166	Prevosti, F.J., Ramírez, M.A., Schiaffini, M., Martin, F., Udrizar Sauthier, D.E., Carrera, M., Sillero-Zubiri, C. and Pardiñas, U.F.J. 2015. Extinctions in near time: new radiocarbon dates point to a very recent disappearance of the South American fox Dusicyon avus (Carnivora: Canidae). Biological Journal of the Linnean Society 116: 704–720.
Dusicyon_avus	extinct	Carnivora	Canidae	CL	Magallanes	Cueva del Medio		Late Pleistocene - Holocene	0.01043	0.01272	164	Prevosti, F.J., Ramírez, M.A., Schiaffini, M., Martin, F., Udrizar Sauthier, D.E., Carrera, M., Sillero-Zubiri, C. and Pardiñas, U.F.J. 2015. Extinctions in near time: new radiocarbon dates point to a very recent disappearance of the South American fox Dusicyon avus (Carnivora: Canidae). Biological Journal of the Linnean Society 116: 704–720.
Panthera_onca	extant	Carnivora	Felidae	CL	Magallanes	Cueva del Medio		Late Pleistocene - Holocene	0.01043	0.01272	164	Nami, H.G. and Menegaz, A.N. 1991. Cueva del Medio: aportes para el conocimiento de la diversidad faunistica hacia el Pleistoceno-Holoceno en la Patagonia Austral. Anales Del Instituto de La Patagonia, Serie Ciencias Humanas 20: 117–132.
Lycalopex_culpaeus	extant	Carnivora	Canidae	CL	Magallanes	Tres Arroyos 1	Layer Va	Late Pleistocene	0.01013	0.01188	214	Prevosti, F.J., Ramírez, M.A., Schiaffini, M., Martin, F., Udrizar Sauthier, D.E., Carrera, M., Sillero-Zubiri, C. and Pardiñas, U.F.J. 2015. Extinctions in near time: new radiocarbon dates point to a very recent disappearance of the South American fox Dusicyon avus (Carnivora: Canidae). Biological Journal of the Linnean Society 116: 704–720.
Panthera_onca	extant	Carnivora	Felidae	CL	Magallanes	Tres Arroyos 1	Layer Va	Late Pleistocene	0.011015	0.011155	215	Latorre, C. 1998. Paleontologia de mamiferos del Alero Tres Arroyos I, Tierra del Fuego, XII Region, Chile. Anales Instituto Patagonia, Serie Cs. Nat. (Chile) 26: 77–90.
Dusicyon_avus	extinct	Carnivora	Canidae	CL	Magallanes	Tres Arroyos 1	Layer Va	Late Pleistocene	0.0105	0.01065	172	Labarca-Encina, R. 2015. La Meso y Megafauna terrestre extinta del pleistoceno de Chile. Publicación Ocasional Del Museo Nacional de Historia Natural, Chile 63: 401–465.
Dusicyon_avus	extinct	Carnivora	Canidae	CL	Magallanes	Los Chingues's cave		Late Pleistocene	0.01041	0.01057	213	Labarca-Encina, R. 2015. La Meso y Megafauna terrestre extinta del pleistoceno de Chile. Publicación Ocasional Del Museo Nacional de Historia Natural, Chile 63: 401–465.
Conepatus_chinga	extant	Carnivora	Mephitidae	AR	Buenos Aires	Olavarría (A° Tapalqué)		Lujanian	0.01008	0.0102	63	Schiaffini, M.I. and Prevosti, F.J. 2019. Taxonomy and systematic of fossil hog-nosed skunks, genus Conepatus (Carnivora: Mephitidae) from Argentina. Journal of South American Earth Sciences 89: 140–157.
Dusicyon_avus	extinct	Carnivora	Canidae	AR	Buenos Aires	Olavarría (A° Tapalqué)		Lujanian	0.01008	0.0102	63	tesis Sergio
Smilodon_populator	extinct	Carnivora	Felidae	AR	Buenos Aires	Olavarría (A° Tapalqué)		Lujanian	0.01008	0.0102	63	Berta, A. 1985. The status of Smilodon in North and South America. Contributions in Science 370: 1–15.
Dusicyon_avus	extinct	Carnivora	Canidae	AR	Buenos Aires	Tixi cave		Lujanian	0.010375	0.010045	85	D. L. Mazzanti and C. A. Quintana. 1997. Asociación cultural con fauna extinguida en el sitio arqueologico Cueva Tixi, provincia de Buenos Aires, Argentina. Revista Espanola de Anthropologia Americana 27:11-21
Lyncodon_patagonicus	extant	Carnivora	Mustelidae	AR	Buenos Aires	Arroyo Seco 2		Early Holocene	0.008	0.01	2	Prevosti, F.J. and Pardiñas, U.F.J. 2001. Variaciones corológicas de Lyncodon patagonicus (Carnivora, Mustelidae) durante el cuaternario. Mastozoología Neotropical 8: 21–39.
Lycalopex_griseus	extant	Carnivora	Canidae	BO	Chuquisaca	Ñuapua II		Middle Holocene	0.0066	0.0072	119	tesis, catalogo MNHN
Dusicyon_avus	extinct	Carnivora	Canidae	CL	Aysén	Baño Nuevo 1 cave		Holocene	0.007045	0.007095	163	Labarca-Encina, R. 2015. La Meso y Megafauna terrestre extinta del pleistoceno de Chile. Publicación Ocasional Del Museo Nacional de Historia Natural, Chile 63: 401–465.
Lyncodon_patagonicus	extant	Carnivora	Mustelidae	AR	Buenos Aires	Mercedes		Platan	0.001492	0.007	47	Prevosti, F.J. and Pardiñas, U.F.J. 2001. Variaciones corológicas de Lyncodon patagonicus (Carnivora, Mustelidae) durante el cuaternario. Mastozoología Neotropical 8: 21–39.
Chrysocyon_brachyurus	extant	Carnivora	Canidae	AR	Entre Ríos	Ensenada Creek		Platan - Recent	0	0.007	107	Prevosti, F.J. 2006. [Grandes cánidos (Carnivora, Canidae) del Cuaternario de la República Argentina: sistemática, filogenia, bioestratigrafía y paleoecología. PhD. Thesis, Universidad Nacional de La Plata.
Dusicyon_australis	extinct	Carnivora	Canidae	AR	Tierra del Fuego, Antártida e Islas del Atlántico Sur	Islas Malvinas		Platan	0.001492	0.007	115	tesis Sergio
Lycalopex_culpaeus	extant	Carnivora	Canidae	PE	Junin	Uchcumachay Cave	Level 6	Holocene	0.0055	0.007	179	Pires-Ferreira, J.W., Pires-Ferreira, E. and Kaulicke, P. 1976. Preceramic animal utilization in the Central Peruvian Andes. Science 194: 483–490.
Dusicyon_avus	extinct	Carnivora	Canidae	AR	Buenos Aires	Balcarce (A° Grande)		Platan	0.0062	0.0063	3	Prado, J.L., Martinez-Maza, C. and Alberdi, M.T. 2015. Megafauna extinction in South America: A new chronology for the Argentine Pampas. Palaeogeography, Palaeoclimatology, Palaeoecology 425: 41–49.
Dusicyon_avus	extinct	Carnivora	Canidae	AR	Buenos Aires	Tixi cave		Platan	0.0048	0.00493	86	D. L. Mazzanti and C. A. Quintana. 1997. Asociación cultural con fauna extinguida en el sitio arqueologico Cueva Tixi, provincia de Buenos Aires, Argentina. Revista Espanola de Anthropologia Americana 27:11-21
Puma_concolor	extant	Carnivora	Felidae	BR	Bahia	Impossível Cave		Holocene	0.004097	0.004423	130	Salles, L. de O., Perini, F.A., Moraes Neto, C.R. de, Sicuro, F.L., Arroyo-Cabrales, J., Guedes, P.G., Laureano, F.V., Calvo, E.M., de Oliveira, L.F.B., Cordeiro, J.L.P., Pérez-Crespo, V.A., Morales-Puente, P., dos Anjos, L.J.S., Pontual, F.B., Costa, K.R. da, Santos, C.M.S. de F.F. dos, Lopes, R.T., Almeida, L.H.S., Lobo, L.S. and Toledo, P.M. 2020. A Puma concolor (Carnivora: Felidae) in the Mi…
Lycalopex_culpaeus	extant	Carnivora	Canidae	PE	Junin	Uchcumachay Cave	Level 4	Holocene	0.0025	0.0042	178	Pires-Ferreira, J.W., Pires-Ferreira, E. and Kaulicke, P. 1976. Preceramic animal utilization in the Central Peruvian Andes. Science 194: 483–490.
Puma_concolor	extant	Carnivora	Felidae	PE	Junin	Uchcumachay Cave	Level 4	Holocene	0.0025	0.0042	178	Pires-Ferreira, J.W., Pires-Ferreira, E. and Kaulicke, P. 1976. Preceramic animal utilization in the Central Peruvian Andes. Science 194: 483–490.
Dusicyon_avus	extinct	Carnivora	Canidae	AR	Río Negro	Loma de los Muertos		Platan	0.002921	0.003223	112	Prevosti, F.J., Santiago, F., Prates, L. and Salemme, M. 2011. Constraining the time of extinction of the South American fox Dusicyon avus (Carnivora, Canidae) during the late Holocene. Quaternary International 245: 209–217.
Dusicyon_avus	extinct	Carnivora	Canidae	AR	Tierra del Fuego, Antártida e Islas del Atlántico Sur	Perro 1		Platan	0.002952	0.003218	116	Prevosti, F.J., Santiago, F., Prates, L. and Salemme, M. 2011. Constraining the time of extinction of the South American fox Dusicyon avus (Carnivora, Canidae) during the late Holocene. Quaternary International 245: 209–217.
Chrysocyon_brachyurus	extant	Carnivora	Canidae	AR	Buenos Aires	Nutria Mansa 1		Late Holocene	0.0027	0.0031	62	Prevosti, F.J., Bonomo, M. and Tonni, E.P. 2004. La distribución de Chrysocyon brachyurus (Illiger, 1811) durante el Holoceno en la Argentina: implicancias paleoambientales. Mastozoología Neotropical 11: 27–43.
Atelocynus_microtis	extant	Carnivora	Canidae					Recent	0	0.001492	195	Actual
Bassaricyon_alleni	extant	Carnivora	Procyonidae					Recent	0	0.001492	196	Actual
Bassaricyon_gabbii	extant	Carnivora	Procyonidae					Recent	0	0.001492	197	Actual
Bassariscus_astutus	extant	Carnivora	Procyonidae					Recent	0	0.001492	198	Actual
Bassariscus_sumichrasti	extant	Carnivora	Procyonidae					Recent	0	0.001492	199	Actual
Leopardus_guigna	extant	Carnivora	Felidae					Recent	0	0.001492	200	Actual
Leopardus_jacobitus	extant	Carnivora	Felidae					Recent	0	0.001492	201	Actual
Lontra_felina	extant	Carnivora	Mustelidae					Recent	0	0.001492	202	Actual
Lontra_provocax	extant	Carnivora	Mustelidae					Recent	0	0.001492	203	Actual
Lycalopex_fulvipes	extant	Carnivora	Canidae					Recent	0	0.001492	204	Actual
Mustela_africana	extant	Carnivora	Mustelidae					Recent	0	0.001492	205	Actual
Mustela_felipei	extant	Carnivora	Mustelidae					Recent	0	0.001492	206	Actual
Mustela_frenata	extant	Carnivora	Mustelidae					Recent	0	0.001492	207	Actual
Nasuella_olivacea	extant	Carnivora	Procyonidae					Recent	0	0.001492	208	Actual
Potos_flavus	extant	Carnivora	Procyonidae					Recent	0	0.001492	209	Actual
Tremarctos_ornatus	extant	Carnivora	Ursidae					Recent	0	0.001492	210	Actual
Urocyon_cinereoargenteus	extant	Carnivora	Canidae					Recent	0	0.001492	211	Actual
Urocyon_littoralis	extant	Carnivora	Canidae					Recent	0	0.001492	212	Actual
Leopardus_colocolo	extant	Carnivora	Felidae	CL	Magallanes	Tres Arroyos 1	Layer IV	Holocene	0.00129	0.00139	171	Prevosti, F.J. 2006. New material of Pleistocene cats (Carnivora, Felidae) from Southern South America, with comments on biogeography and the fossil record. Geobios 39: 679–694.
Chrysocyon_brachyurus	extant	Carnivora	Canidae	AR	Buenos Aires	La Bellaca 2		Late Holocene	0.0006	0.00076	24	Prevosti, F.J. 2006. [Grandes cánidos (Carnivora, Canidae) del Cuaternario de la República Argentina: sistemática, filogenia, bioestratigrafía y paleoecología. PhD. Thesis, Universidad Nacional de La Plata.
Lyncodon_patagonicus	extant	Carnivora	Mustelidae	CL	Magallanes	Tres Arroyos 1	Layer II	Holocene	0.000135	0.0007	170	Latorre, C. 1998. Paleontologia de mamiferos del Alero Tres Arroyos I, Tierra del Fuego, XII Region, Chile. Anales Instituto Patagonia, Serie Cs. Nat. (Chile) 26: 77–90.

## Sheet: Phorusrhacidae
Taxon_name	Status	Order	Family	Co	State	Locality	Formation (mb)	Age	MinAge	MaxAge	Site	Reference
Psilopterus_colzecus	extinct	Cariamiformes	Phorusrhacidae	AR	Buenos Aires	Arroyo Chasicó	Arroyo Chasicó	Chasicoan	9.07	9.43	1	Alvarenga, H.M.F. and Höfling, E. 2003. Systematic revision of the Phorusrhacidae (Aves: Ralliformes). Papéis Avulsos de Zoologia (São Paulo) 43: 55–91.
Llallawavis_scagliai	extinct	Cariamiformes	Phorusrhacidae	AR	Buenos Aires	Mar del Plata (Playa La Estafeta)	Playa Los Lobos	Chapadmalalan	3.3	4	2	Degrange, F.J., Tambussi, C.P., Taglioretti, M.L., Dondas, A. and Scaglia, F. 2015. A new Mesembriornithinae (Aves, Phorusrhacidae) provides new insights into the phylogeny and sensory capabilities of terror birds. Journal of Vertebrate Paleontology 35: e912656.
Mesembriornis_milneedwardsi	extinct	Cariamiformes	Phorusrhacidae	AR	Buenos Aires	Monte Hermoso	Monte Hermoso	Montehermosan	3.7	4.7	3	Alvarenga, H.M.F. and Höfling, E. 2003. Systematic revision of the Phorusrhacidae (Aves: Ralliformes). Papéis Avulsos de Zoologia (São Paulo) 43: 55–91.
Mesembriornis_milneedwardsi	extinct	Cariamiformes	Phorusrhacidae	AR	Buenos Aires	Rio Loberia	Chapadmalal	Chapadmalalan	2.9	4	4	Alvarenga, H.M.F. and Höfling, E. 2003. Systematic revision of the Phorusrhacidae (Aves: Ralliformes). Papéis Avulsos de Zoologia (São Paulo) 43: 55–91.
Andalgalornis_steulleti	extinct	Cariamiformes	Phorusrhacidae	AR	Catamarca	Entre Ríos (Chiquimil)	Andalhuala	Huayquerian	5.64	7.14	5	Alvarenga, H.M.F. and Höfling, E. 2003. Systematic revision of the Phorusrhacidae (Aves: Ralliformes). Papéis Avulsos de Zoologia (São Paulo) 43: 55–91.
Procariama_simplex	extinct	Cariamiformes	Phorusrhacidae	AR	Catamarca	Entre Ríos (Chiquimil)	Andalhuala	Huayquerian	5.64	7.14	5	Vezzosi, R.I. 2012. First record of Procariama simplex Rovereto, 1914 (Phorusrhacidae, Psilopterinae) in the Cerro Azul Formation (upper Miocene) of La Pampa Province; remarks on its anatomy, palaeogeography and chronological range. Alcheringa: An Australasian Journal of Palaeontology 36: 157–169.
Mesembriornis_incertus	extinct	Cariamiformes	Phorusrhacidae	AR	Catamarca	Puerta de Corral Quemado	Andalhuala	Huayquerian	5.64	7.14	6	Alvarenga, H.M.F. and Höfling, E. 2003. Systematic revision of the Phorusrhacidae (Aves: Ralliformes). Papéis Avulsos de Zoologia (São Paulo) 43: 55–91.
Procariama_simplex	extinct	Cariamiformes	Phorusrhacidae	AR	Catamarca	Puerta de Corral Quemado	Andalhuala	Huayquerian	5.64	7.14	6	Alvarenga, H.M.F. and Höfling, E. 2003. Systematic revision of the Phorusrhacidae (Aves: Ralliformes). Papéis Avulsos de Zoologia (São Paulo) 43: 55–91.
Andrewsornis_abbotti	extinct	Cariamiformes	Phorusrhacidae	AR	Chubut	Cabeza Blanca	Sarmiento	Deseadan	23	30	7	Alvarenga, H.M.F. and Höfling, E. 2003. Systematic revision of the Phorusrhacidae (Aves: Ralliformes). Papéis Avulsos de Zoologia (São Paulo) 43: 55–91.
Psilopterus_affinis	extinct	Cariamiformes	Phorusrhacidae	AR	Chubut	Cabeza Blanca	Sarmiento	Deseadan	23	30	7	Alvarenga, H.M.F. and Höfling, E. 2003. Systematic revision of the Phorusrhacidae (Aves: Ralliformes). Papéis Avulsos de Zoologia (São Paulo) 43: 55–91.
Andalgalornis_steulleti	extinct	Cariamiformes	Phorusrhacidae	AR	Entre Ríos	Barrancas del Río Paraná	Ituzaingó	Chasicoan–Huayquerian	4.7	9.47	8	Alvarenga, H.M.F. and Höfling, E. 2003. Systematic revision of the Phorusrhacidae (Aves: Ralliformes). Papéis Avulsos de Zoologia (São Paulo) 43: 55–91.
Devincenzia_pozzi	extinct	Cariamiformes	Phorusrhacidae	AR	Entre Ríos	Barrancas del Río Paraná	Ituzaingó	Chasicoan–Huayquerian	4.7	9.47	8	Alvarenga, H.M.F. and Höfling, E. 2003. Systematic revision of the Phorusrhacidae (Aves: Ralliformes). Papéis Avulsos de Zoologia (São Paulo) 43: 55–91.
Procariama_simplex	extinct	Cariamiformes	Phorusrhacidae	AR	La Pampa	Salinas Grandes de Hidalgo	Cerro Azul	lower “Huayquerian”	5.959	7.239	9	Vezzosi, R.I. 2012. First record of Procariama simplex Rovereto, 1914 (Phorusrhacidae, Psilopterinae) in the Cerro Azul Formation (upper Miocene) of La Pampa Province; remarks on its anatomy, palaeogeography and chronological range. Alcheringa: An Australasian Journal of Palaeontology 36: 157–169.
Kelenken_guillermoi	extinct	Cariamiformes	Phorusrhacidae	AR	Río Negro	Comallo	Collón Curá	Colloncuran	12.75	14.6	10	Bertelli, S., Chiappe, L.M. and Tambussi, C. 2007. A gigantic phorusrhacid (Aves: Gruiformes) from the late Miocene of Patagonia. Journal of Vertebrate Paleontology 27: 409–419.
Patagorhacos_terrificus	extinct	Cariamiformes	Phorusrhacidae	AR	Río Negro	Paso Córdoba	Chichinales	Colhuehuapian	20.1	21	11	Agnolin, F.L. and Chafrat, P. 2015. New fossil bird remains from the Chichinales Formation (Early Miocene) of northern Patagonia, Argentina. Annales de Paléontologie 101: 87–94.
Physornis_fortis	extinct	Cariamiformes	Phorusrhacidae	AR	Santa Cruz	Deseado	Sarmiento	Deseadan	23	30	12	Alvarenga, H.M.F. and Höfling, E. 2003. Systematic revision of the Phorusrhacidae (Aves: Ralliformes). Papéis Avulsos de Zoologia (São Paulo) 43: 55–91.
Psilopterus_lemoinei	extinct	Cariamiformes	Phorusrhacidae	AR	Santa Cruz	Jack Harvey	Santa Cruz	Santacrucian	16	18	13	Alvarenga, H.M.F. and Höfling, E. 2003. Systematic revision of the Phorusrhacidae (Aves: Ralliformes). Papéis Avulsos de Zoologia (São Paulo) 43: 55–91.
Psilopterus_lemoinei	extinct	Cariamiformes	Phorusrhacidae	AR	Santa Cruz	Killik Aike Norte	Santa Cruz	Santacrucian	16.9	17.41	14	Degrange, F.J. and Tambussi, C.P. 2011. Re-examination of Psilopterus lemoinei (Aves, Phorusrhacidae), a late early Miocene little terror bird from Patagonia (Argentina). Journal of Vertebrate Paleontology 31: 1080–1092.
Patagornis_marshi	extinct	Cariamiformes	Phorusrhacidae	AR	Santa Cruz	La Cueva	Santa Cruz	Santacrucian	16.3	17.8	15	Alvarenga, H.M.F. and Höfling, E. 2003. Systematic revision of the Phorusrhacidae (Aves: Ralliformes). Papéis Avulsos de Zoologia (São Paulo) 43: 55–91.
Phorusrhacos_longissimus	extinct	Cariamiformes	Phorusrhacidae	AR	Santa Cruz	La Cueva	Santa Cruz	Santacrucian	16.3	17.8	15	Alvarenga, H.M.F. and Höfling, E. 2003. Systematic revision of the Phorusrhacidae (Aves: Ralliformes). Papéis Avulsos de Zoologia (São Paulo) 43: 55–91.
Psilopterus_bachmanni	extinct	Cariamiformes	Phorusrhacidae	AR	Santa Cruz	La Cueva	Santa Cruz	Santacrucian	16.3	17.8	15	Alvarenga, H.M.F. and Höfling, E. 2003. Systematic revision of the Phorusrhacidae (Aves: Ralliformes). Papéis Avulsos de Zoologia (São Paulo) 43: 55–91.
Psilopterus_lemoinei	extinct	Cariamiformes	Phorusrhacidae	AR	Santa Cruz	La Cueva	Santa Cruz	Santacrucian	16.3	17.8	15	Alvarenga, H.M.F. and Höfling, E. 2003. Systematic revision of the Phorusrhacidae (Aves: Ralliformes). Papéis Avulsos de Zoologia (São Paulo) 43: 55–91.
Physornis_fortis	extinct	Cariamiformes	Phorusrhacidae	AR	Santa Cruz	La Flecha	Sarmiento	Deseadan	23	30	16	Alvarenga, H.M.F. and Höfling, E. 2003. Systematic revision of the Phorusrhacidae (Aves: Ralliformes). Papéis Avulsos de Zoologia (São Paulo) 43: 55–91.
Psilopterus_bachmanni	extinct	Cariamiformes	Phorusrhacidae	AR	Santa Cruz	Lago Pueyrredón	Santa Cruz	Santacrucian	15.61	19	17	Alvarenga, H.M.F. and Höfling, E. 2003. Systematic revision of the Phorusrhacidae (Aves: Ralliformes). Papéis Avulsos de Zoologia (São Paulo) 43: 55–91.
Patagornis_marshi	extinct	Cariamiformes	Phorusrhacidae	AR	Santa Cruz	Monte Observación	Santa Cruz	Santacrucian	16.3	17.8	18	Alvarenga, H.M.F. and Höfling, E. 2003. Systematic revision of the Phorusrhacidae (Aves: Ralliformes). Papéis Avulsos de Zoologia (São Paulo) 43: 55–91.
Phorusrhacos_longissimus	extinct	Cariamiformes	Phorusrhacidae	AR	Santa Cruz	Monte Observación	Santa Cruz	Santacrucian	16.3	17.8	18	Alvarenga, H.M.F. and Höfling, E. 2003. Systematic revision of the Phorusrhacidae (Aves: Ralliformes). Papéis Avulsos de Zoologia (São Paulo) 43: 55–91.
Psilopterus_bachmanni	extinct	Cariamiformes	Phorusrhacidae	AR	Santa Cruz	Monte Observación	Santa Cruz	Santacrucian	16.3	17.8	18	Alvarenga, H.M.F. and Höfling, E. 2003. Systematic revision of the Phorusrhacidae (Aves: Ralliformes). Papéis Avulsos de Zoologia (São Paulo) 43: 55–91.
Psilopterus_lemoinei	extinct	Cariamiformes	Phorusrhacidae	AR	Santa Cruz	Monte Observación	Santa Cruz	Santacrucian	16.3	17.8	18	Alvarenga, H.M.F. and Höfling, E. 2003. Systematic revision of the Phorusrhacidae (Aves: Ralliformes). Papéis Avulsos de Zoologia (São Paulo) 43: 55–91.
Andrewsornis_abbotti	extinct	Cariamiformes	Phorusrhacidae	AR	Santa Cruz	Pico Truncado	Sarmiento	Deseadan	23	30	19	Alvarenga, H.M.F. and Höfling, E. 2003. Systematic revision of the Phorusrhacidae (Aves: Ralliformes). Papéis Avulsos de Zoologia (São Paulo) 43: 55–91.
Psilopterus_lemoinei	extinct	Cariamiformes	Phorusrhacidae	AR	Santa Cruz	Puesto Estancia La Costa	Santa Cruz	Santacrucian	17.41	17.7	20	Alvarenga, H.M.F. and Höfling, E. 2003. Systematic revision of the Phorusrhacidae (Aves: Ralliformes). Papéis Avulsos de Zoologia (São Paulo) 43: 55–91.
Physornis_fortis	extinct	Cariamiformes	Phorusrhacidae	AR	Santa Cruz	Punta Nava - El Faro	Sarmiento	Deseadan	23	30	21	Alvarenga, H.M.F. and Höfling, E. 2003. Systematic revision of the Phorusrhacidae (Aves: Ralliformes). Papéis Avulsos de Zoologia (São Paulo) 43: 55–91.
Phorusrhacos_longissimus	extinct	Cariamiformes	Phorusrhacidae	AR	Santa Cruz	Shehuén	Santa Cruz	Santacrucian	16.71	19.58	22	Alvarenga, H.M.F. and Höfling, E. 2003. Systematic revision of the Phorusrhacidae (Aves: Ralliformes). Papéis Avulsos de Zoologia (São Paulo) 43: 55–91.
Patagornis_marshi	extinct	Cariamiformes	Phorusrhacidae	AR	Santa Cruz	Yegua Quemada	Santa Cruz	Santacrucian	16	18	23	Alvarenga, H.M.F. and Höfling, E. 2003. Systematic revision of the Phorusrhacidae (Aves: Ralliformes). Papéis Avulsos de Zoologia (São Paulo) 43: 55–91.
Phorusrhacos_longissimus	extinct	Cariamiformes	Phorusrhacidae	AR	Santa Cruz	Yegua Quemada	Santa Cruz	Santacrucian	16	18	23	Alvarenga, H.M.F. and Höfling, E. 2003. Systematic revision of the Phorusrhacidae (Aves: Ralliformes). Papéis Avulsos de Zoologia (São Paulo) 43: 55–91.
Psilopterus_lemoinei	extinct	Cariamiformes	Phorusrhacidae	AR	Santa Cruz	Yegua Quemada	Santa Cruz	Santacrucian	16	18	23	Alvarenga, H.M.F. and Höfling, E. 2003. Systematic revision of the Phorusrhacidae (Aves: Ralliformes). Papéis Avulsos de Zoologia (São Paulo) 43: 55–91.
Paleopsilopterus_itaboraiensis	extinct	Cariamiformes	Phorusrhacidae	BR	Rio de Janeiro	Itaboraí	Itaboraí	Itaboraian	50	53	24	Alvarenga, H.M.F. and Höfling, E. 2003. Systematic revision of the Phorusrhacidae (Aves: Ralliformes). Papéis Avulsos de Zoologia (São Paulo) 43: 55–91.
Paraphysornis_brasiliensis	extinct	Cariamiformes	Phorusrhacidae	BR	São Paulo	Taubaté	Tremembé	Upper Oligocene	23.03	27.82	25	Alvarenga, H.M.F. and Höfling, E. 2003. Systematic revision of the Phorusrhacidae (Aves: Ralliformes). Papéis Avulsos de Zoologia (São Paulo) 43: 55–91.
Devincenzia_pozzi	extinct	Cariamiformes	Phorusrhacidae	UY	Río Negro		Raigon (San Jose Mb)	Pliocene	2.58	5.333	26	Alvarenga, H.M.F. and Höfling, E. 2003. Systematic revision of the Phorusrhacidae (Aves: Ralliformes). Papéis Avulsos de Zoologia (São Paulo) 43: 55–91.

## Sheet: Didelphidae
Taxon_name	Status	Order	Family	Co	State	Locality	Formation (mb)	Age	MinAge	MaxAge	Site	Reference
Hyperdidelphis_dimartinoi	extinct	Didelphidae	Didelphini	AR	Buenos Aires	Barranca de los Lobos	Chapadmalal	Chapadmalalan	2.9	4	1	Goin, F.J. and Pardiñas, U.F.J. 1996. Revision de las especies del genero Hyperdidelphys Ameghino, 1904 (Mammalia, Marsupialia, Didelphidae). Su significación filogenética, estratigráfica y adaptativa en el Neogeno del Cono Sur Sudamericano. Estudios Geológicos 52: 327–359.
Didelphis_reigi	extinct	Didelphidae	Didelphini	AR	Buenos Aires	Barranca de los Lobos	Chapadmalal (levels 3 o 4)	Chapadmalalan	2.9	3.74	2	tesis Sergio
Hyperdidelphis_parvula	extinct	Didelphidae	Didelphini	AR	Buenos Aires	Chapadmalal	Chapadmalal (level 4)	Chapadmalalan	3.04	3.74	3	Goin, F.J. and Pardiñas, U.F.J. 1996. Revision de las especies del genero Hyperdidelphys Ameghino, 1904 (Mammalia, Marsupialia, Didelphidae). Su significación filogenética, estratigráfica y adaptativa en el Neogeno del Cono Sur Sudamericano. Estudios Geológicos 52: 327–359.
Sparassocynus_derivatus	extinct	Didelphidae	Sparassocynini	AR	Buenos Aires	Chapadmalal	Chapadmalal (level 6)	Chapadmalalan	3.04	3.74	3	R. M. D. Beck and M. L. Taglioretti. 2020. A Nearly Complete Juvenile Skull of the Marsupial Sparassocynus derivatus from the Pliocene of Argentina, the Affinities of "Sparassocynids", and the Diversification of Opossums (Marsupialia; Didelphimorphia; Didelphidae). Journal of Mammalian Evolution 27:385-417
Thylatheridium_cristatum	extinct	Didelphidae	Didelphini	AR	Buenos Aires	Chapadmalal	Chapadmalal (levels 3, 4 or 5)	Chapadmalalan	2.9	3.74	4	tesis Sergio
Thylophorops_lorenzinii	extinct	Didelphidae	Didelphini	AR	Buenos Aires	Chapadmalal (Punta San Andrés)	San Andres	Sanandresian	1.78	2.7	5	Goin, F.J., Zimicz, N., de los Reyes, M. and Soibelzon, L. 2009. A new large didelphid of the genus Thylophorops (Mammalia: Didelphimorphia: Didelphidae), from the late Tertiary of the Pampean Region (Argentina). Zootaxa 2005: 35–46.
Lutreolina_crassicaudata	extant	Didelphidae	Didelphini	AR	Buenos Aires	Luján		Platan	0.001492	0.007	6	Ameghino, F. 1889. Contribución al conocimiento de los mamíferos fósiles de la República Argentina. Actas de La Academia Nacional de Ciencias de La República Argentina En Córdoba VI: 1480.
Didelphis_reigi	extinct	Didelphidae	Didelphini	AR	Buenos Aires	Mar Chiquita		Ensenadan	0.4	1.78	7	tesis Sergio
Didelphis_crucialis	extinct	Didelphidae	Didelphini	AR	Buenos Aires	Mar del Plata	Chapadmalal	Chapadmalalan	2.9	4	8	Reig, O.A. 1958. Notas para una actualización del conocimiento de la fauna de la Formación Chapadmalal. II. Amphibia, Reptilia, Aves, Mammalia (Marsupialia: Didelphidae, Borhyaenidae). Acta Geológica Lilloana 2: 255–283.
Thylatheridium_cristatum	extinct	Didelphidae	Didelphini	AR	Buenos Aires	Mar del Plata	Chapadmalal	Chapadmalalan	2.9	4	8	tesis Sergio
Sparassocynus_derivatus	extinct	Didelphidae	Sparassocynini	AR	Buenos Aires	Mar del Plata (Playa La Estafeta)	Chapadmalal (level 7)	Chapadmalalan	3.04	3.74	9	R. M. D. Beck and M. L. Taglioretti. 2020. A Nearly Complete Juvenile Skull of the Marsupial Sparassocynus derivatus from the Pliocene of Argentina, the Affinities of "Sparassocynids", and the Diversification of Opossums (Marsupialia; Didelphimorphia; Didelphidae). Journal of Mammalian Evolution 27:385-417
Thylatheridium_cristatum	extinct	Didelphidae	Didelphini	AR	Buenos Aires	Miramar	Chapadmalal	Chapadmalalan	2.9	4	10	tesis Sergio
Thylophorops_chapadmalensis	extinct	Didelphidae	Didelphini	AR	Buenos Aires	Miramar (A° Las Brusquitas)	Chapadmalal (level 9)	Chapadmalalan	3.04	3.74	11	Cenizo, M., Soibelzon, E. and Magnussen Saffer, M. 2016. Mammalian predator-prey relationships and reoccupation of burrows in the Pliocene of the Pampean Region (Argentina): new ichnological and taphonomic evidence. Historical Biology 28: 1026–1040.
Didelphis_crucialis	extinct	Didelphidae	Didelphini	AR	Buenos Aires	Monte Hermoso	Monte Hermoso	Montehermosan	3.7	4.7	12	Rovereto, C. 1914. Los estratos araucanos y sus fósiles. Anales Del Museo Nacional de Historia Natural de Buenos Aires 25: 1–340.
Hyperdidelphis_parvula	extinct	Didelphidae	Didelphini	AR	Buenos Aires	Monte Hermoso	Monte Hermoso	Montehermosan	3.7	4.7	12	Goin, F.J. and Pardiñas, U.F.J. 1996. Revision de las especies del genero Hyperdidelphys Ameghino, 1904 (Mammalia, Marsupialia, Didelphidae). Su significación filogenética, estratigráfica y adaptativa en el Neogeno del Cono Sur Sudamericano. Estudios Geológicos 52: 327–359.
Lutreolina_biforata	extinct	Didelphidae	Didelphini	AR	Buenos Aires	Monte Hermoso	Monte Hermoso	Montehermosan	3.7	4.7	12	Ameghino, F. 1904. Nuevas especies de mamíferos cretáceos y terciarios de la República Argentina. Anales de La Sociedad Científica Argentina1 56–58.
Lutreolina_crassicaudata	extant	Didelphidae	Didelphini	AR	Buenos Aires	Monte Hermoso	Monte Hermoso	Montehermosan	3.7	4.7	12	Catalogo MACN y MNHN
Lutreolina_tracheia	extinct	Didelphidae	Didelphini	AR	Buenos Aires	Monte Hermoso	Monte Hermoso	Montehermosan	3.7	4.7	12	Rovereto, C. 1914. Los estratos araucanos y sus fósiles. Anales Del Museo Nacional de Historia Natural de Buenos Aires 25: 1–340.
Sparassocynus_bahiai	extinct	Didelphidae	Sparassocynini	AR	Buenos Aires	Monte Hermoso	Monte Hermoso	Montehermosan	3.7	4.7	12	Abello, M.A., de los Reyes, M., Candela, A.M., Pujos, F., Voglino, D. and Quispe, B.M. 2015. Description of a new species of Sparassocynus (Marsupialia: Didelphoidea: Sparassocynidae) from the late Miocene of Jujuy (Argentina) and taxonomic review of Sparassocynus heterotopicus from the Pliocene of Bolivia. Zootaxa 3937: 147.
Thylatheridium_pascuali	extinct	Didelphidae	Didelphini	AR	Buenos Aires	Monte Hermoso	Monte Hermoso	Montehermosan	3.7	4.7	12	tesis Sergio
Thylophorops_perplanus	extinct	Didelphidae	Didelphini	AR	Buenos Aires	Monte Hermoso	Monte Hermoso	Montehermosan	3.7	4.7	12	Ameghino, F. 1904. Nuevas especies de mamíferos cretáceos y terciarios de la República Argentina. Anales de La Sociedad Científica Argentina1 56–58.
Hyperdidelphis_inexpectata	extinct	Didelphidae	Didelphini	AR	Buenos Aires	Monte Hermoso (Farola)	Monte Hermoso	Montehermosan	3.7	4.7	13	Goin, F.J. and Pardiñas, U.F.J. 1996. Revision de las especies del genero Hyperdidelphys Ameghino, 1904 (Mammalia, Marsupialia, Didelphidae). Su significación filogenética, estratigráfica y adaptativa en el Neogeno del Cono Sur Sudamericano. Estudios Geológicos 52: 327–359.
Thylatheridium_pascuali	extinct	Didelphidae	Didelphini	AR	Buenos Aires	Monte Hermoso (Farola)	Monte Hermoso	Montehermosan	3.7	4.7	13	tesis
[truncated: 91 more rows]

## Sheet: CarniOpo
Taxon_name	Status	Order	Family	Co	State	Locality	Formation (mb)	Age	MinAge	MaxAge	Site	Reference
[truncated: 66 more rows]

[truncated: 20 more sheets: Artiodactyla, Astrapotheria, Condylarthra, Litopterna, Microbiotheria, Notoungulata, Paucituberculata, Perissodactyla, Argyrolagoidea, Polydolopimorphia, Proboscidea, Pyrotheria, Rodentia, Cingulata, Pilosa, Xenarthra, Xenungulata, SANUs, OtherMetat, ExtUs]
